# Supplementary material for: Systematic analysis of bacterial lipopolysaccharide-related genes and immune cell infiltration characteristics in pediatric septic shock using integrated bioinformatics and machine learning approaches
Source: Front Bioinform. 2026 May 29;6:1729982. doi: 10.3389/fbinf.2026.1729982 (PMC13261020; doi:10.3389/fbinf.2026.1729982)
Supplement: Supplementary file 7 [file Supplementaryfile2.zip]

Archive with 8 entries (6 files):
- pediatric-septic-shock-lps-immune-ml/
- pediatric-septic-shock-lps-immune-ml/113 Types of Machine Learning/
- pediatric-septic-shock-lps-immune-ml/113 Types of Machine Learning/methods.xlsx
- pediatric-septic-shock-lps-immune-ml/113 Types of Machine Learning/ML.R
- pediatric-septic-shock-lps-immune-ml/113 Types of Machine Learning/PredictiveML.R
- pediatric-septic-shock-lps-immune-ml/113 Types of Machine Learning/scripts.R
- pediatric-septic-shock-lps-immune-ml/desktop.ini
- pediatric-septic-shock-lps-immune-ml/pediatric-septic-shock-lps-immune-ml.R
