# Supplementary material for: Systematic analysis of bacterial lipopolysaccharide-related genes and immune cell infiltration characteristics in pediatric septic shock using integrated bioinformatics and machine learning approaches
Source: Front Bioinform. 2026 May 29;6:1729982. doi: 10.3389/fbinf.2026.1729982 (PMC13261020; doi:10.3389/fbinf.2026.1729982)
Supplement: Supplementary file 7 [file Supplementaryfile2.zip › pediatric-septic-shock-lps-immune-ml/113 Types of Machine Learning/methods.xlsx]

## Sheet: Sheet1
Supplementary Data 2: The performance of 101 predictive models in training and testing cohorts.
Model	TCGA-CRC	GSE17536	GSE17537	GSE29621	GSE38832	GSE39582	GSE72970
Lasso + Stepglm [both]	0.749	0.684	0.723	0.702	0.726	0.678	0.664
SVM	0.708	0.651	0.751	0.658	0.693	0.621	0.577
glmBoost + SVM	0.727	0.655	0.761	0.652	0.699	0.597	0.554
Ridge	0.737	0.641	0.742	0.656	0.68	0.6	0.576
Lasso + SVM	0.726	0.643	0.743	0.646	0.685	0.603	0.561
glmBoost + Ridge	0.748	0.645	0.733	0.652	0.676	0.578	0.568
Enet [alpha=0.1]	0.752	0.642	0.726	0.651	0.66	0.576	0.579
glmBoost + Enet [alpha=0.1]	0.751	0.644	0.731	0.648	0.659	0.568	0.569
Enet [alpha=0.2]	0.753	0.642	0.726	0.646	0.657	0.568	0.576
Enet [alpha=0.3]	0.753	0.643	0.731	0.651	0.647	0.564	0.578
glmBoost + Enet [alpha=0.3]	0.752	0.643	0.735	0.653	0.645	0.561	0.573
glmBoost + Enet [alpha=0.2]	0.752	0.643	0.733	0.648	0.651	0.563	0.569
Enet [alpha=0.4]	0.753	0.642	0.73	0.654	0.641	0.562	0.578
glmBoost + Enet [alpha=0.4]	0.752	0.643	0.732	0.655	0.643	0.559	0.573
Lasso + glmBoost	0.754	0.647	0.723	0.654	0.64	0.558	0.582
Enet [alpha=0.5]	0.753	0.643	0.731	0.652	0.638	0.561	0.578
glmBoost	0.753	0.648	0.719	0.652	0.642	0.563	0.574
glmBoost + Enet [alpha=0.5]	0.753	0.642	0.728	0.656	0.641	0.558	0.572
Enet [alpha=0.6]	0.753	0.642	0.727	0.652	0.637	0.56	0.577
glmBoost + Enet [alpha=0.6]	0.753	0.643	0.725	0.657	0.638	0.556	0.572
glmBoost + Enet [alpha=0.7]	0.753	0.643	0.725	0.656	0.638	0.556	0.573
glmBoost + Enet [alpha=0.8]	0.753	0.644	0.725	0.656	0.636	0.556	0.573
Enet [alpha=0.8]	0.754	0.642	0.726	0.654	0.633	0.558	0.576
Enet [alpha=0.9]	0.754	0.643	0.726	0.654	0.633	0.557	0.577
Lasso	0.754	0.643	0.727	0.654	0.633	0.556	0.576
Enet [alpha=0.7]	0.754	0.642	0.726	0.652	0.634	0.558	0.576
glmBoost + Enet [alpha=0.9]	0.753	0.644	0.725	0.656	0.635	0.555	0.573
glmBoost + Lasso	0.753	0.644	0.725	0.655	0.635	0.555	0.573
Lasso + plsRglm	0.752	0.64	0.722	0.656	0.639	0.556	0.569
glmBoost + plsRglm	0.751	0.641	0.724	0.656	0.636	0.554	0.569
glmBoost + Stepglm [forward]	0.752	0.641	0.725	0.653	0.636	0.552	0.568
Lasso + Stepglm [forward]	0.752	0.641	0.72	0.656	0.634	0.552	0.569
RF + SVM	0.717	0.616	0.725	0.626	0.675	0.589	0.532
Stepglm [forward]	0.751	0.639	0.709	0.632	0.625	0.554	0.577
plsRglm	0.751	0.639	0.709	0.631	0.625	0.554	0.577
RF + Ridge	0.736	0.619	0.715	0.634	0.653	0.572	0.538
RF + Enet [alpha=0.1]	0.737	0.618	0.716	0.639	0.646	0.565	0.542
RF + Stepglm [forward]	0.737	0.625	0.715	0.641	0.641	0.56	0.538
RF + Enet [alpha=0.2]	0.737	0.625	0.714	0.64	0.641	0.559	0.54
RF + Enet [alpha=0.3]	0.737	0.619	0.713	0.636	0.643	0.563	0.545
RF + Enet [alpha=0.6]	0.737	0.62	0.711	0.635	0.641	0.561	0.545
RF + Lasso	0.737	0.622	0.711	0.635	0.638	0.559	0.547
RF + Enet [alpha=0.7]	0.737	0.623	0.713	0.636	0.635	0.558	0.548
RF + Enet [alpha=0.5]	0.737	0.623	0.709	0.636	0.637	0.559	0.548
RF + glmBoost	0.737	0.621	0.713	0.633	0.637	0.559	0.547
RF + Enet [alpha=0.9]	0.737	0.623	0.709	0.637	0.636	0.558	0.547
RF + Enet [alpha=0.4]	0.737	0.623	0.711	0.634	0.636	0.558	0.548
RF + Enet [alpha=0.8]	0.737	0.62	0.711	0.634	0.638	0.56	0.546
RF + Stepglm [both]	0.737	0.623	0.709	0.635	0.636	0.558	0.547
RF + Stepglm [backward]	0.733	0.633	0.683	0.654	0.612	0.548	0.554
Stepglm [both] + Ridge	0.733	0.633	0.683	0.654	0.612	0.548	0.554
Stepglm [backward] + Ridge	0.751	0.628	0.692	0.636	0.61	0.549	0.563
Stepglm [both] + plsRglm	0.751	0.628	0.692	0.636	0.61	0.549	0.563
Stepglm [backward] + plsRglm	0.749	0.631	0.691	0.632	0.607	0.544	0.572
Stepglm [both] + Enet [alpha=0.9]	0.749	0.631	0.691	0.632	0.607	0.544	0.572
Stepglm [backward] + Enet [alpha=0.9]	0.75	0.629	0.686	0.637	0.605	0.546	0.572
Stepglm [both] + Enet [alpha=0.1]	0.75	0.629	0.686	0.637	0.605	0.546	0.572
Stepglm [backward] + Enet [alpha=0.1]	0.751	0.628	0.688	0.638	0.608	0.547	0.566
Stepglm [both] + Enet [alpha=0.8]	0.751	0.628	0.688	0.638	0.608	0.547	0.566
Stepglm [backward] + Enet [alpha=0.8]	0.75	0.629	0.686	0.637	0.605	0.546	0.572
Stepglm [both] + Enet [alpha=0.2]	0.75	0.629	0.686	0.637	0.605	0.546	0.572
Stepglm [backward] + Enet [alpha=0.2]	0.751	0.629	0.689	0.636	0.607	0.546	0.568
Stepglm [both] + Lasso	0.751	0.629	0.689	0.636	0.607	0.546	0.568
Stepglm [backward] + Lasso	0.75	0.629	0.686	0.637	0.605	0.545	0.572
Stepglm [both] + Enet [alpha=0.6]	0.75	0.629	0.686	0.637	0.605	0.545	0.572
Stepglm [backward] + Enet [alpha=0.6]	0.75	0.629	0.686	0.636	0.606	0.546	0.571
glmBoost + GBM	0.75	0.629	0.686	0.636	0.606	0.546	0.571
Stepglm [both] + Enet [alpha=0.7]	0.898	0.63	0.686	0.599	0.66	0.561	0.538
Stepglm [backward] + Enet [alpha=0.7]	0.75	0.63	0.686	0.636	0.605	0.546	0.571
Lasso + Stepglm [backward]	0.75	0.63	0.686	0.636	0.605	0.546	0.571
Stepglm [both]	0.749	0.63	0.683	0.635	0.607	0.545	0.573
Stepglm [backward]	0.749	0.63	0.683	0.635	0.607	0.545	0.573
glmBoost + Stepglm [both]	0.749	0.63	0.683	0.635	0.607	0.545	0.573
glmBoost + Stepglm [backward]	0.749	0.63	0.683	0.635	0.607	0.545	0.573
Stepglm [both] + Enet [alpha=0.4]	0.749	0.63	0.683	0.635	0.607	0.545	0.573
Stepglm [backward] + Enet [alpha=0.4]	0.75	0.629	0.686	0.635	0.606	0.546	0.57
Stepglm [both] + Enet [alpha=0.3]	0.75	0.629	0.686	0.635	0.606	0.546	0.57
Stepglm [backward] + Enet [alpha=0.3]	0.751	0.63	0.688	0.633	0.606	0.546	0.569
Stepglm [both] + glmBoost	0.751	0.63	0.688	0.633	0.606	0.546	0.569
Stepglm [backward] + glmBoost	0.751	0.631	0.686	0.635	0.604	0.544	0.572
Stepglm [both] + Enet [alpha=0.5]	0.751	0.631	0.686	0.635	0.604	0.544	0.572
Stepglm [backward] + Enet [alpha=0.5]	0.75	0.629	0.686	0.634	0.605	0.546	0.57
glmBoost + RF	0.75	0.629	0.686	0.634	0.605	0.546	0.57
RF	0.969	0.609	0.673	0.614	0.676	0.554	0.543
Lasso + GBM	0.971	0.59	0.663	0.604	0.685	0.565	0.548
RF + GBM	0.896	0.625	0.682	0.588	0.655	0.566	0.539
GBM	0.879	0.629	0.686	0.611	0.646	0.557	0.522
Stepglm [both] + SVM	0.899	0.619	0.661	0.607	0.648	0.568	0.54
Stepglm [backward] + SVM	0.739	0.617	0.688	0.61	0.617	0.555	0.551
Lasso + RF	0.739	0.617	0.688	0.61	0.617	0.555	0.551
Stepglm [both] + GBM	0.97	0.59	0.663	0.594	0.68	0.556	0.546
Stepglm [backward] + GBM	0.881	0.618	0.625	0.585	0.602	0.535	0.541
Stepglm [both] + RF	0.881	0.618	0.625	0.585	0.602	0.535	0.541
LDA	0.967	0.591	0.622	0.592	0.593	0.542	0.549
glmBoost + LDA
RF+LDA
Stepglm [both]+LDA
Stepglm [backward]+LDA
Lasso + LDA
Stepglm [backward] + RF
XGBoost	0.967	0.591	0.622	0.592	0.593	0.542	0.549
Lasso+XGBoost
glmBoost+XGBoost
RF+XGBoost
Stepglm[both]+XGBoost
Stepglm[backward]+XGBoost
NaiveBayes
Lasso+NaiveBayes
glmBoost+NaiveBayes
RF+NaiveBayes
Stepglm[both]+NaiveBayes
Stepglm[backward]+NaiveBayes
