# Supplementary material for: Systematic analysis of bacterial lipopolysaccharide-related genes and immune cell infiltration characteristics in pediatric septic shock using integrated bioinformatics and machine learning approaches
Source: Front Bioinform. 2026 May 29;6:1729982. doi: 10.3389/fbinf.2026.1729982 (PMC13261020; doi:10.3389/fbinf.2026.1729982)
Supplement: Supplementary file 7 [file Supplementaryfile2.zip › pediatric-septic-shock-lps-immune-ml/113 Types of Machine Learning/scripts.R]

# ´úÂë¼ò½é£º12ÖÖ¾ßÓÐ±äÁ¿É¸Ñ¡»òÔ¤²âÄ£ÐÍ¹¹½¨µÄËã·¨×éºÏ
# 
# Ëã·¨°üÀ¨£ºLasso¡¢Ridge¡¢Enet¡¢Stepglm¡¢SVM¡¢glmBoost¡¢LDA¡¢plsRglm¡¢RandomForest¡¢GBM¡¢XGBoost¡¢NaiveBayes
# 
# ¾ßÌåÄÚÈÝ£º
# ÔÚ½»²æÑéÖ¤µÄ¿ò¼ÜÏÂÊ¹ÓÃÒ»ÖÖËã·¨½øÐÐ±äÁ¿Ñ¡Ôñ¶øÊ¹ÓÃÁíÒ»ÖÖËã·¨¹¹½¨·ÖÀàÔ¤²âÄ£ÐÍ£¬
# ²¢¼ÆËãËùÊ¹ÓÃµÄÄ£ÐÍ×éºÏ(¹²113ÖÖ)ÔÚÍâ²¿Êý¾Ý¼¯(»ò°üÀ¨ÑµÁ·¼¯)ÉÏµÄROCÇúÏßÏÂÃæ»ý(AUC)£¬×îÖÕÍ¨¹ýÈÈÍ¼½«Ä£ÐÍµÄÆÀ¹À½á¹û¿ÉÊÓ»¯
# 
# Ëã·¨ÊäÈë£º
# ÑµÁ·¼¯±í´ïÆ×£ºÐÐÎªÌØÕ÷(ÈçSYMBOL/ENSEMBLµÈ£¬µ«ÐèÓë²âÊÔ¼¯ÓÐÒ»¶¨½»¼¯)£¬ÁÐÎªÑù±¾µÄ±í´ï¾ØÕó£¬¸ñÊ½¼ûInputDataÎÄ¼þÖÐTrain_expr.txt
# ÑµÁ·¼¯·ÖÀàÐÅÏ¢£ºÐÐÎªÑù±¾£¬ÁÐ°üº¬ÖÁÉÙÒ»¸öÐèÒªÔ¤²âµÄ¶þ·ÖÀà±äÁ¿(½öÖ§³Ö[0£¬1]¸ñÊ½£¬´úÂëÖÐÐè·Ö±ðÖ¸¶¨Ïà¶ÔÓ¦µÄ±äÁ¿Ãû)£¬¸ñÊ½¼ûInputDataÎÄ¼þÖÐTrain_class.txt
# ²âÊÔ¼¯±í´ïÆ×£ºÐÐÎªÌØÕ÷(ÈçSYMBOL/ENSEMBLµÈ£¬µ«ÐèÓëÑµÁ·¼¯ÓÐÒ»¶¨½»¼¯)£¬ÁÐÎªÑù±¾µÄ±í´ï¾ØÕó£¬¸ñÊ½¼ûInputDataÎÄ¼þÖÐTest_expr.txt
# ²âÊÔ¼¯Éú´æÐÅÏ¢£ºÐÐÎªÑù±¾£¬ÁÐ°üº¬ÖÁÉÙÒ»¸öÐèÒªÔ¤²âµÄ¶þ·ÖÀà±äÁ¿(½öÖ§³Ö[0£¬1]¸ñÊ½£¬´úÂëÖÐÐè·Ö±ðÖ¸¶¨Ïà¶ÔÓ¦µÄ±äÁ¿Ãû)£¬ÒÔ¼°Ò»ÁÐÓÃÓÚÖ¸¶¨¶ÓÁÐÐÅÏ¢µÄ±äÁ¿£¬¸ñÊ½¼ûInputDataÎÄ¼þÖÐTest_class.txt
# ×¢Òâ£º½¨Òé¶Ô±í´ïÆ×½øÐÐÔ¤É¸Ñ¡£¬±£Áô¼¸Ê®ÖÁ¼¸Ç§Á¿¼¶µÄ¸ÐÐËÈ¤ÌØÕ÷ÓÃÓÚ×îÓÅÄ£ÐÍÉ¸Ñ¡£¬·ñÔòÔËÐÐÊ±¼ä½«´ó´óÑÓ³¤
# 
# ±¾´úÂëÊÊÓÃÓÚ£º
# ´æÔÚ´óÁ¿¶Ô·ÖÀàÔ¤²âÒâÒå²»Ã÷µÄ±äÁ¿Ê±£¬ÐèÍ¬Ê±½øÐÐ±äÁ¿É¸Ñ¡£¬Ä£ÐÍÉ¸Ñ¡ºÍ·ÖÀàÄ£ÐÍ¹¹½¨µÄ³¡¾°
# 
# ´úÂëÊä³ö½á¹û°üÀ¨£º
# 113ÖÖËã·¨ÔÚÑµÁ·¼¯ÉÏ»ñµÃµÄÄ£ÐÍ(model.rds)£¬ÔÚ²âÊÔ¼¯(»ò°üÀ¨ÑµÁ·¼¯)ÉÏµÄÆÀ¹À½á¹û(AUC_mat.txt)£¬ÒÔ¼°ÆÀ¹À½á¹ûµÄÈÈÍ¼Õ¹Ê¾(AUC.pdf)

# ÉèÖÃ¹¤×÷Â·¾¶
work.path <- "E:\\PredictiveML_3.0"; setwd(work.path) 

# ÉèÖÃÆäËûÂ·¾¶
code.path <- file.path(work.path, "Codes")
data.path <- file.path(work.path, "InputData")
res.path <- file.path(work.path, "Results")
fig.path <- file.path(work.path, "Figures")

# Èç²»´æÔÚÕâÐ©Â·¾¶Ôò´´½¨Â·¾¶
if (!dir.exists(data.path)) dir.create(data.path)
if (!dir.exists(res.path)) dir.create(res.path)
if (!dir.exists(fig.path)) dir.create(fig.path)
if (!dir.exists(code.path)) dir.create(code.path)

# install.packages("randomForestSRC")
# install.packages("snowfall")
# install.packages("xgboost")

# ¼ÓÔØÐèÒªÊ¹ÓÃµÄR°ü
library(openxlsx)
library(seqinr)
library(plyr)
library(randomForestSRC)
library(glmnet)
library(plsRglm)
library(gbm)
library(caret)
library(mboost)
library(e1071)
library(BART)
library(MASS)
library(snowfall)
library(xgboost)
library(ComplexHeatmap)
library(RColorBrewer)
library(pROC)

# ¼ÓÔØÄ£ÐÍÑµÁ·ÒÔ¼°Ä£ÐÍÆÀ¹ÀµÄ½Å±¾
source(file.path(code.path, "ML.R"))
# Ñ¡Ôñ×îºóÉú³ÉµÄÄ£ÐÍÀàÐÍ£ºpanML´ú±íÉú³ÉÓÉ²»Í¬Ëã·¨¹¹½¨µÄÄ£ÐÍ£» multiLogistic±íÊ¾³éÈ¡ÆäËûÄ£ÐÍËùÓÃµ½µÄ±äÁ¿²¢½¨Á¢¶à±äÁ¿logisticÄ£ÐÍ
FinalModel <- c("panML", "multiLogistic")[2]

## Training Cohort ---------------------------------------------------------
# ÑµÁ·¼¯±í´ïÆ×ÊÇÐÐÎª»ùÒò£¨¸ÐÐËÈ¤µÄ»ùÒò¼¯£©£¬ÁÐÎªÑù±¾µÄ±í´ï¾ØÕó£¨»ùÒòÃûÓë²âÊÔ¼¯±£³ÖÏàÍ¬ÀàÐÍ£¬ÈçÍ¬ÎªSYMBOL»òENSEMBLµÈ£©
Train_expr <- read.table(file.path(data.path, "Training_expr.txt"), header = T, sep = "\t", row.names = 1,check.names = F,stringsAsFactors = F)
# ÐÐÎªÑù±¾£¬ÁÐ°üº¬ÖÁÉÙÒ»¸öÐèÒªÔ¤²âµÄ¶þ·ÖÀà±äÁ¿(½öÖ§³Ö[0£¬1]¸ñÊ½)
Train_class <- read.table(file.path(data.path, "Training_class.txt"), header = T, sep = "\t", row.names = 1,check.names = F,stringsAsFactors = F)
# ÌáÈ¡ÑµÁ·¼¯µÄ¹²ÓÐÑù±¾
comsam <- intersect(rownames(Train_class), colnames(Train_expr))
Train_expr <- Train_expr[,comsam]; Train_class <- Train_class[comsam,,drop = F]

## Validation Cohort -------------------------------------------------------
# ²âÊÔ¼¯±í´ïÆ×ÊÇÐÐÎª»ùÒò£¨¸ÐÐËÈ¤µÄ»ùÒò¼¯£©£¬ÁÐÎªÑù±¾µÄ±í´ï¾ØÕó£¨»ùÒòÃûÓëÑµÁ·¼¯±£³ÖÏàÍ¬ÀàÐÍ£¬ÈçÍ¬ÎªSYMBOL»òENSEMBLµÈ£©
Test_expr <- read.table(file.path(data.path, "Testing_expr.txt"), header = T, sep = "\t", row.names = 1,check.names = F,stringsAsFactors = F)
# ÐÐÎªÑù±¾£¬ÁÐ°üº¬ÖÁÉÙÒ»¸öÐèÒªÔ¤²âµÄ¶þ·ÖÀà±äÁ¿(½öÖ§³Ö[0£¬1]¸ñÊ½)£¬ÒÔ¼°Ò»ÁÐÓÃÓÚÖ¸¶¨¶ÓÁÐÐÅÏ¢µÄ±äÁ¿
Test_class <- read.table(file.path(data.path, "Testing_class.txt"), header = T, sep = "\t", row.names = 1,check.names = F,stringsAsFactors = F)
# ÌáÈ¡²âÊÔ¼¯µÄ¹²ÓÐÑù±¾
comsam <- intersect(rownames(Test_class), colnames(Test_expr))
Test_expr <- Test_expr[,comsam]; Test_class <- Test_class[comsam,,drop = F]

# ÌáÈ¡ÏàÍ¬»ùÒò
comgene <- intersect(rownames(Train_expr),rownames(Test_expr))
Train_expr <- t(Train_expr[comgene,]) # ÊäÈëÄ£ÐÍµÄ±í´ïÆ×ÐÐÎªÑù±¾£¬ÁÐÎª»ùÒò
Test_expr <- t(Test_expr[comgene,]) # ÊäÈëÄ£ÐÍµÄ±í´ïÆ×ÐÐÎªÑù±¾£¬ÁÐÎª»ùÒò

# °´¶ÓÁÐ¶ÔÊý¾Ý·Ö±ð½øÐÐ±ê×¼»¯£¨¸ù¾ÝÇé¿öµ÷ÕûcenterFlagsºÍscaleFlags£©
## data: ÐèÒª±í´ïÆ×Êý¾Ý£¨ÐÐÎªÑù±¾£¬ÁÐÎª»ùÒò£© 
## cohort£ºÑù±¾ËùÊô¶ÓÁÐ£¬ÎªÏòÁ¿£¬²»ÊäÈëÖµÊ±Ä¬ÈÏÈ«±í´ï¾ØÕóÀ´×ÔÍ¬Ò»¶ÓÁÐ
## centerFlag/scaleFlags£ºÊÇ·ñ½«»ùÒò¾ùÖµ/±ê×¼²î±ê×¼»¯Îª1£»
##        Ä¬ÈÏ²ÎÊýÎªNULL£¬±íÊ¾²»½øÐÐ±ê×¼»¯£»
##        ÎªT/FÊ±£¬±íÊ¾¶ÔËùÓÐ¶ÓÁÐ¶¼½øÐÐ/²»½øÐÐ±ê×¼»¯
##        ÊäÈëÓÉT/F×é³ÉµÄÏòÁ¿Ê±£¬°´Ë³Ðò¶Ô¶ÓÁÐ½øÐÐ´¦Àí£¬ÏòÁ¿³¤¶ÈÓ¦Óë¶ÓÁÐÊýÒ»Ñù
##        ÈçcenterFlags = c(F, F, F, T, T)£¬±íÊ¾¶ÔµÚ4¡¢5¸ö¶ÓÁÐ½øÐÐ±ê×¼»¯£¬´ËÊ±flagË³ÐòÓ¦µ±Óë¶ÓÁÐË³ÐòÒ»ÖÂ
##        ÈçcenterFlags = c("A" = F, "C" = T, "B" = F)£¬±íÊ¾¶Ô¶ÓÁÐC½øÐÐ±ê×¼»¯£¬´ËÊ±²»ÒªÇóflagË³ÐòÓëdataÒ»ÖÂ
Train_set = scaleData(data = Train_expr, centerFlags = T, scaleFlags = T) 
names(x = split(as.data.frame(Test_expr), f = Test_class$Cohort)) # ×¢Òâ²âÊÔ¼¯±ê×¼»¯Ë³ÐòÓë´ËÒ»ÖÂ
Test_set = scaleData(data = Test_expr, cohort = Test_class$Cohort, centerFlags = T, scaleFlags = T)
# summary(apply(Train_set, 2, var))
# summary(apply(Test_set, 2, var))
# lapply(split(as.data.frame(Test_set), Test_class$Cohort), function(x) summary(apply(x, 2, var))) # ²âÊÔscale½á¹û

# Model training and validation -------------------------------------------

## method list --------------------------------------------------------
# ´Ë´¦¼ÇÂ¼ÐèÒªÔËÐÐµÄÄ£ÐÍ£¬¸ñÊ½Îª£ºËã·¨1Ãû³Æ[Ëã·¨²ÎÊý]+Ëã·¨2Ãû³Æ[Ëã·¨²ÎÊý]
# Ä¿Ç°½öÓÐStepglmºÍEnetÖ§³ÖÊäÈëËã·¨²ÎÊý
methods <- read.xlsx(file.path(code.path, "methods.xlsx"), startRow = 2)
methods <- methods$Model
methods <- gsub("-| ", "", methods)

## Train the model --------------------------------------------------------

classVar = "outcome" # ÉèÖÃËùÒªÔ¤²âµÄ±äÁ¿Ãû£¨½öÖ§³Ö[0,1]¶þÔª±äÁ¿¸ñÊ½£©
min.selected.var = 2 # ÉèÖÃÄ£ÐÍ×îÉÙÄÉÈëµÄ±äÁ¿Êý

## Pre-training ½«¸÷·½·¨ËùÓÃµ½µÄ±äÁ¿É¸Ñ¡¹ý³Ì»ã×Ü£¬ÒÔ¼õÉÙ¼ÆËãÁ¿
Variable = colnames(Train_set)
preTrain.method =  strsplit(methods, "\\+") # ¼ìÊÓËùÓÐ·½·¨£¬·ÖÎö¸÷·½·¨ÊÇ·ñÐèÒª½øÐÐ±äÁ¿Ô¤É¸Ñ¡(pre-training)
preTrain.method = lapply(preTrain.method, function(x) rev(x)[-1]) # É¾³ý¸÷·½·¨ÓÃÓÚ¹¹½¨·ÖÀàÄ£ÐÍµÄËã·¨£¬±£ÁôÓÃÓÚ±äÁ¿É¸Ñ¡µÄËã·¨
preTrain.method = unique(unlist(preTrain.method)) # »ã×ÜËùÓÐ±äÁ¿É¸Ñ¡Ëã·¨£¬È¥³ýÖØ¸´¼ÆËã

preTrain.var <- list() # ÓÃÓÚ±£´æ¸÷Ëã·¨É¸Ñ¡µÄ±äÁ¿
set.seed(seed = 777) # ÉèÖÃ½¨Ä£ÖÖ×Ó£¬Ê¹µÃ½á¹û¿ÉÖØ¸´
for (method in preTrain.method){
  preTrain.var[[method]] = RunML(method = method, # ±äÁ¿É¸Ñ¡ËùÐèÒªµÄ»úÆ÷Ñ§Ï°·½·¨
                                 Train_set = Train_set, # ÑµÁ·¼¯ÓÐÇ±ÔÚÔ¤²â¼ÛÖµµÄ±äÁ¿
                                 Train_label = Train_class, # ÑµÁ·¼¯·ÖÀà±êÇ©
                                 mode = "Variable",       # ÔËÐÐÄ£Ê½£¬Variable(É¸Ñ¡±äÁ¿)ºÍModel(»ñÈ¡Ä£ÐÍ)
                                 classVar = classVar) # ÓÃÓÚÑµÁ·µÄ·ÖÀà±äÁ¿£¬±ØÐë³öÏÖÔÚTrain_classÖÐ
}
preTrain.var[["simple"]] <- colnames(Train_set)# ¼ÇÂ¼Î´¾­É¸Ñ¡µÄ±äÁ¿¼¯£¨ÒÔ±ãºóÐø´úÂë×«Ð´£©£¬¿ÉÊÓÎªÊ¹ÓÃsimple·½·¨£¨ÎÞÉ¸Ñ¡¹¦ÄÜ£©µÄ±äÁ¿É¸Ñ¡½á¹û

## Model training
model <- list() # ÓÃÓÚ±£´æ¸÷Ä£ÐÍµÄËùÓÐÐÅÏ¢
set.seed(seed = 777) # ÉèÖÃ½¨Ä£ÖÖ×Ó£¬Ê¹µÃ½á¹û¿ÉÖØ¸´
Train_set_bk = Train_set # RunMLÓÐÒ»¸öº¯Êý(plsRglm)ÎÞ·¨Õý³£´«²Î£¬ÐèÒª¶ÔÑµÁ·¼¯Êý¾Ý½øÐÐ´æµµ±¸·Ý
for (method in methods){
  cat(match(method, methods), ":", method, "\n")
  method_name = method # ±¾ÂÖËã·¨Ãû³Æ
  method <- strsplit(method, "\\+")[[1]] # ¸÷²½ÖèËã·¨Ãû³Æ
  
  if (length(method) == 1) method <- c("simple", method) # Èç¹û±¾·½·¨Ã»ÓÐÔ¤É¸Ñ¡±äÁ¿£¬ÔòÈÏÎª±¾·½·¨Ê¹ÓÃsimple·½·¨½øÐÐÁË±äÁ¿É¸Ñ¡
 
  Variable = preTrain.var[[method[1]]] # ¸ù¾Ý·½·¨Ãû³ÆµÄµÚÒ»¸öÖµ£¬µ÷ÓÃÏÈÇ°±äÁ¿É¸Ñ¡µÄ½á¹û
  Train_set = Train_set_bk[, Variable]   # ¶ÔÑµÁ·¼¯È¡×Ó¼¯£¬ÒòÎªÓÐÒ»¸öËã·¨Ô­×÷ÕßÐ´µÄÓÐµãÎÊÌâ£¬ÎÞ·¨Õý³£´«²Î
  Train_label = Train_class            # ËùÒÔ´Ë´¦ÐèÒªÐÞ¸Ä±äÁ¿Ãû³Æ£¬ÒÔÃâº¯Êý´íÎóµ÷ÓÃ¶ÔÏó
  model[[method_name]] <- RunML(method = method[2],        # ¸ù¾Ý·½·¨Ãû³ÆµÚ¶þ¸öÖµ£¬µ÷ÓÃ¹¹½¨µÄº¯Êý·ÖÀàÄ£ÐÍ
                                Train_set = Train_set,     # ÑµÁ·¼¯ÓÐÇ±ÔÚÔ¤²â¼ÛÖµµÄ±äÁ¿
                                Train_label = Train_label, # ÑµÁ·¼¯·ÖÀà±êÇ©
                                mode = "Model",            # ÔËÐÐÄ£Ê½£¬Variable(É¸Ñ¡±äÁ¿)ºÍModel(»ñÈ¡Ä£ÐÍ)
                                classVar = classVar)       # ÓÃÓÚÑµÁ·µÄ·ÖÀà±äÁ¿£¬±ØÐë³öÏÖÔÚTrain_classÖÐ
  
  # Èç¹û×îÖÕÄ£ÐÍÄÉÈëµÄ±äÁ¿ÊýÐ¡ÓÚÔ¤ÏÈÉè¶¨µÄÏÂÏÞ£¬ÔòÈÏÎª¸ÃËã·¨Êä³öµÄ½á¹ûÊÇÎÞÒâÒåµÄ
  if(length(ExtractVar(model[[method_name]])) <= min.selected.var) {
    model[[method_name]] <- NULL
  }
}
Train_set = Train_set_bk; rm(Train_set_bk) # ½«Êý¾Ý»¹Ô­£¬²¢ÒÆ³ý±¸·Ý
saveRDS(model, file.path(res.path, "model.rds")) # ±¨´í¸÷Ä£ÐÍµÄËùÓÐÖÐ¼ä¹ý³Ì

if (FinalModel == "multiLogistic"){
  logisticmodel <- lapply(model, function(fit){ # ¸ù¾Ý¸÷Ëã·¨×îÖÕ»ñµÃµÄ±äÁ¿£¬¹¹½¨¶à±äÁ¿LogisticÄ£ÐÍ£¬´Ó¶øÒÔLogistic»Ø¹éÏµÊýºÍÌØÕ÷±í´ï¼ÆËãµ¥Ñù±¾·ÖÀà¸ÅÂÊ
    tmp <- glm(formula = Train_class[[classVar]] ~ .,
               family = "binomial", 
               data = as.data.frame(Train_set[, ExtractVar(fit)]))
    tmp$subFeature <- ExtractVar(fit) # ÌáÈ¡µ±LogisticÄ£ÐÍ×îÖÕÊ¹ÓÃµÄÔ¤²â±äÁ¿
    return(tmp)
  })
}
saveRDS(logisticmodel, file.path(res.path, "logisticmodel.rds")) # ±£´æ×îÖÕÒÔ¶à±äÁ¿LogisticÄ£ÐÍ

## Evaluate the model -----------------------------------------------------

# ¶ÁÈ¡ÒÑ±£´æµÄÄ£ÐÍÁÐ±í
model <- readRDS(file.path(res.path, "model.rds"))
# model <- readRDS(file.path(res.path, "logisticmodel.rds")) # ÈôÏ£ÍûÊ¹ÓÃ¶à±äÁ¿±£´æ×îÖÕÒÔ¶à±äÁ¿LogisticÄ£ÐÍ¼ÆËãµÃ·Ö£¬ÇëÔËÐÐ´ËÐÐ
methodsValid <- names(model)

# ¸ù¾Ý¸ø¶¨±í´ïÁ¿¼ÆËãÑù±¾·çÏÕÆÀ·Ö
# Ô¤²â¸ÅÂÊ
RS_list <- list()
for (method in methodsValid){
  RS_list[[method]] <- CalPredictScore(fit = model[[method]], 
                                       new_data = rbind.data.frame(Train_set,Test_set)) # 2.0¸üÐÂ
}
RS_mat <- as.data.frame(t(do.call(rbind, RS_list)))
write.table(RS_mat, file.path(res.path, "RS_mat.txt"),sep = "\t", row.names = T, col.names = NA, quote = F) # Êä³ö·çÏÕÆÀ·ÖÎÄ¼þ

# ¸ù¾Ý¸ø¶¨±í´ïÁ¿Ô¤²â·ÖÀà
Class_list <- list()
for (method in methodsValid){
  Class_list[[method]] <- PredictClass(fit = model[[method]], 
                                       new_data = rbind.data.frame(Train_set,Test_set)) # 2.0¸üÐÂ
}
Class_mat <- as.data.frame(t(do.call(rbind, Class_list)))
#Class_mat <- cbind.data.frame(Test_class, Class_mat[rownames(Class_mat),]) # ÈôÒªºÏ²¢²âÊÔ¼¯±¾ÉíµÄÑù±¾ÐÅÏ¢ÎÄ¼þ¿ÉÔËÐÐ´ËÐÐ
write.table(Class_mat, file.path(res.path, "Class_mat.txt"), # ²âÊÔ¼¯¾­¹ýËã·¨Ô¤²â³öµÄ¶þ·ÖÀà½á¹û
            sep = "\t", row.names = T, col.names = NA, quote = F)

# ÌáÈ¡ËùÉ¸Ñ¡µÄ±äÁ¿£¨ÁÐ±í¸ñÊ½£©
fea_list <- list()
for (method in methodsValid) {
  fea_list[[method]] <- ExtractVar(model[[method]])
}

# ÌáÈ¡ËùÉ¸Ñ¡µÄ±äÁ¿£¨Êý¾Ý¿ò¸ñÊ½£©
fea_df <- lapply(model, function(fit){
  data.frame(ExtractVar(fit))
})
fea_df <- do.call(rbind, fea_df)
fea_df$algorithm <- gsub("(.+)\\.(.+$)", "\\1", rownames(fea_df))
colnames(fea_df)[1] <- "features"
write.table(fea_df, file.path(res.path, "fea_df.txt"), # Á½ÁÐ£¬°üº¬Ëã·¨ÒÔ¼°Ëã·¨ËùÉ¸Ñ¡³öµÄ±äÁ¿
            sep = "\t", row.names = F, col.names = T, quote = F)

# ¶Ô¸÷Ä£ÐÍ¼ÆËãC-index
AUC_list <- list()
for (method in methodsValid){
  AUC_list[[method]] <- RunEval(fit = model[[method]],     # ·ÖÀàÔ¤²âÄ£ÐÍ
                                Test_set = Test_set,      # ²âÊÔ¼¯Ô¤²â±äÁ¿£¬Ó¦µ±°üº¬ÑµÁ·¼¯ÖÐËùÓÐµÄ±äÁ¿£¬·ñÔò»á±¨´í
                                Test_label = Test_class,   # ÑµÁ·¼¯·ÖÀàÊý¾Ý£¬Ó¦µ±°üº¬ÑµÁ·¼¯ÖÐËùÓÐµÄ±äÁ¿£¬·ñÔò»á±¨´í
                                Train_set = Train_set,    # ÈôÐèÒªÍ¬Ê±ÆÀ¹ÀÑµÁ·¼¯£¬Ôò¸ø³öÑµÁ·¼¯±í´ïÆ×£¬·ñÔòÖÃNULL
                                Train_label = Train_class, # ÈôÐèÒªÍ¬Ê±ÆÀ¹ÀÑµÁ·¼¯£¬Ôò¸ø³öÑµÁ·¼¯·ÖÀàÊý¾Ý£¬·ñÔòÖÃNULL
                                Train_name = "TCGA",       # ÈôÐèÒªÍ¬Ê±ÆÀ¹ÀÑµÁ·¼¯£¬¿É¸ø³öÑµÁ·¼¯µÄ±êÇ©£¬·ñÔò°´¡°Training¡±´¦Àí
                                cohortVar = "Cohort",      # ÖØÒª£ºÓÃÓÚÖ¸¶¨¶ÓÁÐµÄ±äÁ¿£¬¸ÃÁÐ±ØÐë´æÔÚÇÒÖ¸¶¨[Ä¬ÈÏÎª¡°Cohort¡±]£¬·ñÔò»á±¨´í
                                classVar = classVar)       # ÓÃÓÚÆÀ¹ÀµÄ¶þÔª·ÖÀà±äÁ¿£¬±ØÐë³öÏÖÔÚTest_classÖÐ
}
AUC_mat <- do.call(rbind, AUC_list)
write.table(AUC_mat, file.path(res.path, "AUC_mat.txt"),
            sep = "\t", row.names = T, col.names = T, quote = F)

# Plot --------------------------------------------------------------------

AUC_mat <- read.table(file.path(res.path, "AUC_mat.txt"),sep = "\t", row.names = 1, header = T,check.names = F,stringsAsFactors = F)
avg_AUC <- apply(AUC_mat, 1, mean)           # ¼ÆËãÃ¿ÖÖËã·¨ÔÚËùÓÐ¶ÓÁÐÖÐÆ½¾ùAUC
avg_AUC <- sort(avg_AUC, decreasing = T)     # ¶Ô¸÷Ëã·¨AUCÓÉ¸ßµ½µÍÅÅÐò
AUC_mat <- AUC_mat[names(avg_AUC), ]      # ¶ÔAUC¾ØÕóÅÅÐò
fea_sel <- fea_list[[rownames(AUC_mat)[1]]] # ×îÓÅÄ£ÐÍ£¨²âÊÔ¼¯AUC¾ùÖµ×î´ó£©ËùÉ¸Ñ¡µÄÌØÕ÷
avg_AUC <- as.numeric(format(avg_AUC, digits = 3, nsmall = 3)) # ±£ÁôÈýÎ»Ð¡Êý

if(ncol(AUC_mat) < 3) { # Èç¹ûÓÃÓÚ»æÍ¼µÄ¶ÓÁÐÐ¡ÓÚ3¸ö
  CohortCol <- c("red","blue") # Ôò¸ø³öÁ½¸öÑÕÉ«¼´¿É£¨¿É×ÔÐÐÌæ»»ÑÕÉ«£©
} else { # ·ñÔòÍ¨¹ýbrewer.pal¸³Óè³¬¹ý3¸ö¶ÓÁÐµÄÑÕÉ«
  CohortCol <- brewer.pal(n = ncol(AUC_mat), name = "Paired") # ÉèÖÃ¶ÓÁÐÑÕÉ«
}
names(CohortCol) <- colnames(AUC_mat)

cellwidth = 1; cellheight = 0.5
hm <- SimpleHeatmap(AUC_mat, # Ö÷¾ØÕó
                    avg_AUC, # ²à±ßÖù×´Í¼
                    CohortCol, "steelblue", # ÁÐ±êÇ©ÑÕÉ«£¬ÓÒ²àÖù×´Í¼ÑÕÉ«
                    cellwidth = cellwidth, cellheight = cellheight, # ÈÈÍ¼Ã¿¸öÉ«¿éµÄ³ß´ç
                    cluster_columns = F, cluster_rows = F) # ÊÇ·ñ¶ÔÐÐÁÐ½øÐÐ¾ÛÀà

pdf(file.path(fig.path, "AUC.pdf"), width = cellwidth * ncol(AUC_mat) + 3, height = cellheight * nrow(AUC_mat) * 0.45)
draw(hm)
invisible(dev.off())
