# Supplementary material for: Systematic analysis of bacterial lipopolysaccharide-related genes and immune cell infiltration characteristics in pediatric septic shock using integrated bioinformatics and machine learning approaches
Source: Front Bioinform. 2026 May 29;6:1729982. doi: 10.3389/fbinf.2026.1729982 (PMC13261020; doi:10.3389/fbinf.2026.1729982)
Supplement: Supplementary file 7 [file Supplementaryfile2.zip › pediatric-septic-shock-lps-immune-ml/pediatric-septic-shock-lps-immune-ml.R]

library(GEOquery)#R包加载
library(magrittr)
library(dplyr)
library(IOBR)
library(stringr)#字符串处理R包加载
library(tidyverse)

setwd("E:\\杨浩坤学习\\25SHB207F")
gse<-getGEO('GSE26440',destdir = '.',AnnotGPL = T,getGPL = T)
exprset<-exprs(gse[[1]])%>%as.data.frame()#提取表达矩阵
pdata <- pData(gse[[1]])#提取临床信息，包含分组信息
fdata<-fData(gse[[1]])#提取平台信息,其中包含芯片探针的注释信息
GPL<-select(fdata,ID,`Gene symbol`)
#新增一列ID数据
exprset$ID=rownames(exprset)
#ID转换
count<-left_join(GPL,exprset,by='ID')%>%select(-ID)

#去除多余的基因名称
count$`Gene symbol`<-data.frame(sapply(count$`Gene symbol`,
                                       function(x)unlist(strsplit(x,"///"))[1]),
                                stringsAsFactors=F)[,1]


# 计算每行的平均表达量（去除第一列基因名）
count$mean_expr <- rowMeans(count[ , -1], na.rm = TRUE)

# 去除缺失基因名的行
count <- count[!is.na(count$`Gene symbol`) & count$`Gene symbol` != "", ]

# 对每个基因 symbol 保留平均表达量最大的那一行
count <- count %>%
  group_by(`Gene symbol`) %>%
  slice_max(order_by = mean_expr, n = 1) %>%
  ungroup() %>%
  select(-mean_expr)  # 去掉临时的平均列

max_expr <- max(as.matrix(count[ , -1]), na.rm = TRUE)
print(paste("最大表达值为：", max_expr))

count[ , -1] <- log2(count[ , -1] + 1)


group_info <- pdata %>%
  select(geo_accession, `characteristics_ch1.1`) %>%
  rename(Sample = geo_accession, Group = `characteristics_ch1.1`)

# 查看是否有 NA 或空值
table(group_info$Group, useNA = "ifany")

# 将分组信息写出为 CSV 文件
write.csv(group_info, file = "group_info.csv", row.names = FALSE)
write.csv(count, file = "GSE26440_expression_matrix.csv",row.names = FALSE)

setwd("E:\\杨浩坤学习\\25SHB207F")

count <- read.csv("GSE26440_expression_matrix.csv", row.names = 1, check.names = FALSE)


ex <- count
ex <- as.matrix(ex)
qx <- as.numeric(quantile(ex, c(0., 0.25, 0.5, 0.75, 0.99, 1.0), na.rm=T))
LogC <- (qx[5] > 100) ||
  (qx[6]-qx[1] > 50 && qx[2] > 0) ||
  (qx[2] > 0 && qx[2] < 1 && qx[4] > 1 && qx[4] < 2)

if (LogC) { ex[which(ex <= 0)] <- NaN
exprSet <- log2(ex+1)
print("log2 transform finished")}else{print("log2 transform not needed")}

write.csv(exprSet, file = "00.data_end.csv", row.names = T)


setwd("E:\\杨浩坤学习\\25SHB207F\\测试集\\GSE95233")

log_expr <- log2(read.csv("GSE9692_expression_matrix.csv", row.names = 1, check.names = FALSE) + 1)

write.csv(log_expr, "GSE9692_expression_matrix.csv")

# 检查第一列是否有重复

expr_mat_raw <- read.csv("GSE95233_expression_matrix.csv", check.names = FALSE)


sum(duplicated(expr_mat_raw[,1]))

expr_mat_raw <- expr_mat_raw[!duplicated(expr_mat_raw[,1]), ]
write.csv(expr_mat_raw, "GSE95233_expression_matrix.csv",row.names=FALSE)


rm(list = ls())

# 设置路径
setwd("E:\\杨浩坤学习\\25SHB207F\\01_DEG")


# 加载表达数据和分组信息
library(dplyr)
library(limma)
library(tibble)

expr_raw <- read.csv("GSE26440_expression_matrix.csv", stringsAsFactors = FALSE)
group_info <- read.csv("group_info.csv", stringsAsFactors = FALSE)


# 设置 gene symbol 为行名
expr_matrix <- expr_raw %>%
  remove_rownames() %>%
  column_to_rownames(var = "Gene.symbol")  # 注意列名可能是 Gene.symbol

# 检查表达矩阵数值范围
range(expr_matrix)
# 如果不是 log2 转换的，这里建议 log2(x + 1)
if (max(expr_matrix) > 30) {
  expr_matrix <- log2(expr_matrix + 1)
}

# 确保样本顺序一致
group_info <- group_info[match(colnames(expr_matrix), group_info$Sample), ]
stopifnot(all(group_info$Sample == colnames(expr_matrix)))  # 确保顺序一致

# 构建设计矩阵
group_info$Group <- as.factor(group_info$Group)
design <- model.matrix(~0 + Group, data = group_info)
colnames(design) <- levels(group_info$Group)

# limma 差异分析
fit <- lmFit(expr_matrix, design)

# 构建比较矩阵（比如：control vs disease，顺序你可以根据 levels 查看）
print(levels(group_info$Group))  # 查看实际分组
cont.matrix <- makeContrasts(contrasts = paste0(levels(group_info$Group)[2], "-", levels(group_info$Group)[1]),
                             levels = design)

fit2 <- contrasts.fit(fit, cont.matrix)
fit2 <- eBayes(fit2)

# 提取结果
allDiff <- topTable(fit2, adjust = 'fdr', sort.by = "B", number = Inf)

# 添加显著性标注
logFoldChange <- 0.5
allDiff$change <- ifelse(allDiff$P.Value < 0.05 & abs(allDiff$logFC) > logFoldChange,
                         ifelse(allDiff$logFC > logFoldChange, "UP", "DOWN"),
                         "NOT")

# 查看数量
table(allDiff$change)

# 保存结果
#write.table(allDiff, file = "GSE26440_LimmaTab.txt", sep = "\t", quote = FALSE)

diffSig <- allDiff %>% filter(P.Value < 0.05 & abs(logFC) > logFoldChange)
write.csv(diffSig, file = "GSE26440_diffSig.csv")

# 保存为 RData
save(allDiff, diffSig, file = "DEGs_GSE26440.RData")


# 加载差异分析结果
load("DEGs_GSE26440.RData") 

library(ggplot2)
library(RColorBrewer)
library(scales)
library(ggrepel)


# 假设allDiff是你的差异分析结果，先创建Significant列：
foldChange <- 0.5  # 可调阈值
padj <- 0.05       # p值阈值

deg_results <- allDiff %>%
  mutate(Significant = case_when(
    P.Value < padj & logFC > foldChange  ~ "Up",
    P.Value < padj & logFC < -foldChange ~ "Down",
    TRUE ~ "Not"
  )) %>%
  mutate(gene = rownames(allDiff))

# 选标签基因，取上调和下调logFC最大最小各10个
label <- deg_results %>%
  filter(Significant != "Not") %>%
  arrange(desc(logFC)) %>%
  slice_head(n = 10) %>%
  bind_rows(
    deg_results %>%
      filter(Significant != "Not") %>%
      arrange(logFC) %>%
      slice_head(n = 10)
  )


# 绘图
volcano_plot <- ggplot(deg_results, aes(x = logFC, y = -log10(P.Value))) +
  geom_point(aes(color = Significant), alpha = 0.8, size = 2) +
  scale_color_manual(values = c("Up" = "#BC3C28", "Down" = "#0072B5", "Not" = "grey")) +
  geom_vline(xintercept = c(-foldChange, foldChange), linetype = "dashed") +
  geom_hline(yintercept = -log10(padj), linetype = "dashed") +
  labs(title = "Volcano Plot: Patient vs Normal",
       x = "log2(Fold Change)", y = "-log10(P-value)") +
  theme_bw() +
  theme(
    plot.title = element_text(size = 16, hjust = 0.5, face = "bold"),
    axis.text = element_text(size = 13),
    axis.title = element_text(size = 13),
    legend.title = element_blank()
  ) +
  geom_text_repel(data = label,
                  aes(label = gene),
                  size = 3,
                  box.padding = 0.3,
                  point.padding = 0.2,
                  max.overlaps = 15)

ggsave('01.volcano.pdf', volcano_plot,width = 12, height = 8)


library(ComplexHeatmap)
library(circlize)
library(grid)  # Heatmap里需要

# 取差异表达上下调各10个基因
top_up <- head(diffSig[order(diffSig$logFC, decreasing = TRUE), ], 10)
top_down <- head(diffSig[order(diffSig$logFC, decreasing = FALSE), ], 10)
top_genes <- unique(c(rownames(top_up), rownames(top_down)))

# 提取表达矩阵对应基因行
mat <- expr_matrix[top_genes, ]

# 对行（基因）进行Z-score标准化（行均值为0，标准差为1）
mat <- t(scale(t(mat)))
# 限制数值范围，防止颜色过于极端
mat[mat < -2] <- -2
mat[mat > 2] <- 2

# 确保样本顺序与group_info一致
group_info <- group_info[match(colnames(mat), group_info$Sample), ]

# 构建列注释数据框
annotation_col <- data.frame(
  Group = factor(group_info$Group, levels = c("patient", "control"))  # 根据你实际分组调整levels顺序
)
rownames(annotation_col) <- group_info$Sample
sample_order <- rownames(annotation_col)[order(annotation_col$Group)]

# 设定分组颜色
ann_colors <- list(
  Group = c(control = "#66C2A5", patient = "#FC8D62")  # 颜色可自定义
)

# 绘图
pdf('02_heatmap.pdf', width = 8, height = 6, family = 'Times')
Heatmap(mat,
        name = "Expression Z-score",
        col = colorRamp2(c(-2, 0, 2), c("#0A878D", "white", "#D80305")),
        cluster_rows = TRUE,
        cluster_columns = FALSE,  # 关闭列聚类
        column_order = sample_order,  # 指定列顺序
        show_row_names = TRUE,
        show_column_names = FALSE,
        top_annotation = HeatmapAnnotation(df = annotation_col, col = ann_colors),
        row_names_gp = gpar(fontsize = 10),
        column_title = "Samples",
        row_title = "Top 20 DEGs (Up & Down)")
dev.off()

#WGCNA 包通过 bioconductor 安装
#install.packages('BiocManager') 
#BiocManager::install('WGCNA')

setwd("E:\\杨浩坤学习\\25SHB207F\\2_WGCNA")
library(WGCNA)

#示例数据，基因表达值矩阵
gene <- read.csv("GSE26440_expression_matrix.csv", row.names = 1, check.names = FALSE)

# 转置数据：WGCNA 需要行为样本，列为基因
datExpr0 <- as.data.frame(t(gene))

# 计算每个基因的MAD（中位数绝对偏差）
mad_gene <- apply(datExpr0, 2, mad, na.rm = TRUE)

# 保留 MAD 前 5000 个变异最大的基因
top5000_genes <- names(sort(mad_gene, decreasing = TRUE))[1:5000]
datExpr_filtered <- datExpr0[, top5000_genes]

# 检查和清理缺失值
gsg <- goodSamplesGenes(datExpr_filtered, verbose = 3)
if (!gsg$allOK) {
  datExpr_filtered <- datExpr_filtered[gsg$goodSamples, gsg$goodGenes]
}

gene=datExpr_filtered


sampleTree = hclust(dist(gene), method ="average");

sizeGrWindow(12,9)

pdf(file="sampleClustering.pdf",width=14,height=6);
par(cex = 0.8)	# 控制图片中文字和点的大小
par(mar =c(0,4,2,0))	# 设置图形的边界，下，左，上，右的页边距
plot(sampleTree, main ="Sample clustering to detectoutliers",sub="", xlab="", cex.lab = 1.5,
     cex.axis= 1.5, cex.main = 2)

dev.off()


##power 值选择
powers <- 1:20
sft <- pickSoftThreshold(gene, powerVector = powers, verbose = 5)

#拟合指数与 power 值散点图
par(mfrow = c(1, 2))

pdf("power value1.pdf", width = 4.5, height = 5.5)

plot(sft$fitIndices[,1], -sign(sft$fitIndices[,3])*sft$fitIndices[,2], type = 'n', 
     xlab = 'Soft Threshold (power)', ylab = 'Scale Free Topology Model Fit,signed R^2', 
     main = paste('Scale independence'))
text(sft$fitIndices[,1], -sign(sft$fitIndices[,3])*sft$fitIndices[,2],
     labels = powers, col = 'red');
abline(h = 0.85, col = 'red')

#平均连通性与 power 值散点图
plot(sft$fitIndices[,1], sft$fitIndices[,5],
     xlab = 'Soft Threshold (power)', ylab = 'Mean Connectivity', type = 'n',
     main = paste('Mean connectivity'))
text(sft$fitIndices[,1], sft$fitIndices[,5], labels = powers, col = 'red')
dev.off()


#上一步估计的最佳 power 值
powers <- sft$powerEstimate

#获得 TOM 矩阵
adjacency <- adjacency(gene, power = powers)
tom_sim <- TOMsimilarity(adjacency)
rownames(tom_sim) <- rownames(adjacency)
colnames(tom_sim) <- colnames(adjacency)
tom_sim[1:6,1:6]

#输出 TOM 矩阵
#write.table(tom_sim, 'TOMsimilarity.txt', sep = '\t', col.names = NA, quote = FALSE)

#TOM 相异度 = 1 – TOM 相似度
tom_dis  <- 1 - tom_sim

#层次聚类树，使用中值的非权重成对组法的平均聚合聚类
geneTree <- hclust(as.dist(tom_dis), method = 'average')
plot(geneTree, xlab = '', sub = '', main = 'Gene clustering on TOM-based dissimilarity',
     labels = FALSE, hang = 0.04)

#使用动态剪切树挖掘模块
minModuleSize <- 50  #模块基因数目
dynamicMods <- cutreeDynamic(dendro = geneTree, distM = tom_dis,
                             deepSplit = 2, pamRespectsDendro = FALSE, minClusterSize = minModuleSize)

table(dynamicMods)


#模块颜色指代
dynamicColors <- labels2colors(dynamicMods)
table(dynamicColors)


#计算基因表达矩阵中模块的特征基因（第一主成分）
MEList <- moduleEigengenes(gene, colors = dynamicColors)
MEs <- MEList$eigengenes
head(MEs)[1:6]

#输出模块特征基因矩阵
#write.table(MEs, 'moduleEigengenes.txt', sep = '\t', col.names = NA, quote = FALSE)
#通过模块特征基因计算模块间相关性，表征模块间相似度
ME_cor <- cor(MEs)
ME_cor[1:6,1:6]

#绘制聚类树观察
METree <- hclust(as.dist(1-ME_cor), method = 'average')
plot(METree, main = 'Clustering of module eigengenes', xlab = '', sub = '')

#探索性分析，观察模块间的相似性
#height 值可代表模块间的相异度，并确定一个合适的阈值作为剪切高度
#以便为低相异度（高相似度）的模块合并提供依据
abline(h = 0.2, col = 'blue')
abline(h = 0.25, col = 'red')

#相似模块合并，以 0.25 作为合并阈值（剪切高度），在此高度下的模块将合并
#近似理解为相关程度高于 0.75 的模块将合并到一起
merge_module <- mergeCloseModules(gene, dynamicColors, cutHeight = 0.25, verbose = 3)
mergedColors <- merge_module$colors
table(mergedColors)
pdf(file="geneTree.pdf",width=8,height=5);
#基因表达和模块聚类树
plotDendroAndColors(geneTree, cbind(dynamicColors, mergedColors), c('Dynamic Tree Cut', 'Merged dynamic'),
                    dendroLabels = FALSE, addGuide = TRUE, hang = 0.03, guideHang = 0.05)

dev.off()


#患者的临床表型数据
trait <- read.csv("group_info2.csv", row.names = 1, check.names = FALSE)

#使用上一步新组合的共表达模块的结果
module <- merge_module$newMEs

#患者基因共表达模块和临床表型的相关性分析
moduleTraitCor <- cor(module, trait, use = 'p')

#相关系数的 p 值矩阵
moduleTraitPvalue <- corPvalueStudent(moduleTraitCor, nrow(module))

#输出相关系数矩阵或 p 值矩阵
#write.table(moduleTraitCor, 'moduleTraitCor.txt', sep = '\t', col.names = NA, quote = FALSE)
#write.table(moduleTraitPvalue, 'moduleTraitPvalue.txt', sep = '\t', col.names = NA, quote = FALSE)

#相关图绘制
textMatrix <- paste(signif(moduleTraitCor, 2), '\n(', signif(moduleTraitPvalue, 1), ')', sep = '')
dim(textMatrix) <- dim(moduleTraitCor)

par(mar = c(5, 10, 3, 3))

pdf(file="moduleTraitCor.pdf",width=5,height=5);
labeledHeatmap(Matrix = moduleTraitCor, main = paste('Module-trait relationships'),
               xLabels = names(trait), yLabels = names(module), ySymbols = names(module),
               colorLabels = FALSE, colors = greenWhiteRed(50), cex.text = 0.7, zlim = c(-1,1),
               textMatrix = textMatrix, setStdMargins = FALSE)

dev.off()


# 加载必要包
library(WGCNA)

# 读取临床性状数据（行为样本，列为表型）
trait <- read.csv("group_info2.csv", row.names = 1, check.names = FALSE)

# 读取模块特征基因矩阵（如：merge_module$newMEs），行为样本，列为模块
module <- merge_module$newMEs

# 确保样本顺序一致
trait <- trait[match(rownames(module), rownames(trait)), ]

# 计算模块与性状的相关性和p值
moduleTraitCor <- cor(module, trait, use = "p")
moduleTraitPvalue <- corPvalueStudent(moduleTraitCor, nrow(module))

# 可视化用的字符矩阵（相关性 + p值）
textMatrix <- paste(signif(moduleTraitCor, 2), "\n(",
                    signif(moduleTraitPvalue, 1), ")", sep = "")
dim(textMatrix) <- dim(moduleTraitCor)

# 绘制模块与性状的相关性热图
pdf(file = "moduleTraitCor.pdf", width = 6, height = 8)
par(mar = c(5, 8.5, 3, 3))
labeledHeatmap(Matrix = moduleTraitCor,
               xLabels = names(trait),
               yLabels = names(module),
               ySymbols = names(module),
               colorLabels = FALSE,
               colors = greenWhiteRed(50),
               textMatrix = textMatrix,
               setStdMargins = FALSE,
               cex.text = 0.8,
               zlim = c(-1, 1),
               main = "Module-Trait Relationships")
dev.off()


# 找出与某个性状（如Disease）最相关的模块
trait_col <- "Disease"  # 替换为你实际的列名
module_names <- names(module)
cor_vec <- moduleTraitCor[, trait_col]

# 找最大绝对相关性的模块名
best_module <- module_names[which.max(abs(cor_vec))]
best_cor <- moduleTraitCor[best_module, trait_col]
best_p <- moduleTraitPvalue[best_module, trait_col]

table(mergedColors)

cat("与", trait_col, "最相关的模块是:", best_module,
    " (相关性=", round(best_cor, 3), ", p值=", signif(best_p, 2), ")\n")

# 提取该模块中的基因
# mergedColors 是你在构建模块时的颜色向量（基因模块归属）
module_genes <- names(mergedColors)[mergedColors == gsub("ME", "", best_module)]

module_color <- gsub("^ME", "", best_module)
module_genes <- names(mergedColors)[mergedColors == module_color]

head(names(mergedColors))


# 修复：给 mergedColors 设置名字
names(mergedColors) <- colnames(gene)

# 自动识别最相关模块对应的颜色
module_color <- gsub("^ME", "", best_module)

# 提取该模块的基因名
module_genes <- names(mergedColors)[mergedColors == module_color]

# 查看并保存结果
cat("提取到的模块基因数：", length(module_genes), "\n")
head(module_genes)


write.table(module_genes, file = paste0("Genes_in_", module_color, ".csv"), sep = ',', row.names = FALSE, quote = FALSE)


#阈值筛选

# 设置阈值
cor_threshold <- 0.4
trait_col <- "Disease"  # 替换为你实际的性状列名

# 获取与性状相关的所有模块名及其相关性
cor_vec <- moduleTraitCor[, trait_col]

# 筛选出相关性大于0.3或小于-0.3的模块
selected_modules <- names(cor_vec)[abs(cor_vec) > cor_threshold]

cat("筛选出符合条件的模块数：", length(selected_modules), "\n")
cat("模块包括：", paste(selected_modules, collapse = ", "), "\n")

# 给 mergedColors 设置名字（如果尚未设置）
if (is.null(names(mergedColors))) {
  names(mergedColors) <- colnames(gene)  # gene 是你的表达矩阵
}

# 遍历所有筛选出的模块，提取基因并保存
all_selected_genes <- c()

for (module in selected_modules) {
  module_color <- gsub("^ME", "", module)
  genes_in_module <- names(mergedColors)[mergedColors == module_color]
  
  # 累加所有满足条件的模块基因
  all_selected_genes <- c(all_selected_genes, genes_in_module)
  
  # 保存当前模块的基因列表
  write.table(genes_in_module,
              file = paste0("Genes_in_", module_color, ".csv"),
              sep = ",", row.names = FALSE, col.names = FALSE, quote = FALSE)
  
  cat("模块", module_color, "包含基因数：", length(genes_in_module), "\n")
}

# 去重后保存所有满足条件的基因
all_selected_genes <- unique(all_selected_genes)
write.table(all_selected_genes, file = "All_Selected_Module_Genes.csv", sep = ",", row.names = FALSE, col.names = FALSE, quote = FALSE)
cat("总共提取基因数（去重后）：", length(all_selected_genes), "\n")


library(clusterProfiler)
library(org.Hs.eg.db)
library(enrichplot)
library(ggplot2)
library(topGO)
library(TCMNP)
library(VennDiagram)
library(dplyr)
library(readr)
library(ggvenn)
setwd("E:\\杨浩坤学习\\25SHB207F\\3")


df1 <- read.csv("All_Selected_Module_Genes.csv")
df2 <- read.csv("GSE26440_diffSig.csv")
df3 <- read.csv("CTD_D008070_genes_20250617220953.csv")
genes1 <- df1$`Gene.Symbol`
genes2 <- df2$`Gene.Symbol`
genes3 <- df3$`Gene.Symbol`
genes1 <- unique(genes1)
genes2 <- unique(genes2)
genes3 <- unique(genes3)
intersect_1_2_3 <- Reduce(intersect, list(genes1, genes2, genes3))
write.csv(data.frame(Gene.Symbol = intersect_1_2_3), "intersections.csv", row.names = FALSE)


venn_data <- list(
  "WGCNA" =genes1 ,
  "DEGs" = genes2,
  "LPS" = genes3
)


pdf("intersect.pdf", width = 6, height = 6)
ggvenn(venn_data,
       show_percentage = TRUE,
       fill_color = c("#FFE7F5", "#C3E7F5","#FCD76F"),
       fill_alpha = 0.5,
       stroke_alpha = 1,
       stroke_size = 0.5,
       set_name_size = 6,
       text_size = 5,
       text_color = "black"
)
dev.off()


#GO分析

setwd("E:\\杨浩坤学习\\25SHB207F\\3")
# 读取数据
data <- read.csv("intersections.csv")
deg_genes = data$Gene.Symbol

gene_symbol<-bitr(deg_genes, #感兴趣的基因集
                  fromType="SYMBOL", #输入ID的类型
                  toType=c("ENTREZID"), #输出ID的类型，可为多个
                  OrgDb="org.Hs.eg.db")#物种注释数据库

gene <- gene_symbol[,2]

enrich_go <- enrichGO(gene = gene, #基因列表(转换的ID)
                      OrgDb = org.Hs.eg.db,
                      keyType = "ENTREZID",
                      ont = "ALL",
                      pAdjustMethod = "fdr",
                      pvalueCutoff = 0.05,
                      qvalueCutoff = 0.5,
                      readable = TRUE)
#基因ID转换为基因名


save(enrich_go,file = '01.GO.Rdata')
write.table(enrich_go,file = "02.GO.xls",sep = "\t",quote = F,row.names = F)
enrich_go <- mutate(enrich_go, richFactor = Count / as.numeric(sub("/\\d+", "", BgRatio)))
GO_ALL <- enrich_go@result
if(median(GO_ALL$richFactor) < 0.1){GO_ALL$richFactor<- GO_ALL$richFactor*10}

GO_ALL <- GO_ALL[GO_ALL$pvalue < 0.05,]
BP <- GO_ALL[GO_ALL$ONTOLOGY=='BP', ]
BP <- BP[order(BP$Count,decreasing = T),]
CC <- GO_ALL[GO_ALL$ONTOLOGY=='CC', ]
CC <- CC[order(CC$Count,decreasing = T),]
MF <- GO_ALL[GO_ALL$ONTOLOGY=='MF', ]
MF <- MF[order(MF$Count,decreasing = T),]
paste0("得到",dim(GO_ALL)[[1]],"个结果，其中",dim(BP)[[1]],"个生物学过程，",dim(CC)[[1]],"个细胞组分，",dim(MF)[[1]],"个分子功能")
# [1] "得到1107个结果，其中912个生物学过程，64个细胞组分，131个分子功能"
write.table(GO_ALL,file = "03.go_ALL.csv",sep = ",",quote = F,row.names = F)
write.table(as.data.frame(BP), '04.GO_BP.csv', sep = ',', row.names = FALSE, quote = FALSE)
write.table(as.data.frame(CC), '05.GO_CC.csv', sep = ',', row.names = FALSE, quote = FALSE)
write.table(as.data.frame(MF), '06.GO_MF.csv', sep = ',', row.names = FALSE, quote = FALSE)


display_number = c(5, 5, 5)
ego_result_BP <- as.data.frame(BP)[1:display_number[1], ]
ego_result_CC <- as.data.frame(CC)[1:display_number[2], ]
ego_result_MF <- as.data.frame(MF)[1:display_number[3], ]
paste0(ego_result_BP$Description,collapse = "（）；")
paste0(ego_result_CC$Description,collapse = "（）；")
paste0(ego_result_MF$Description,collapse = "（）；")

pdf('07_BP.pdf',  w=10,h=6,family='Times')
dot_sankey(ego_result_BP,dot.x = 0.5)
dev.off()
pdf('08_CC.pdf',  w=10,h=6,family='Times')
dot_sankey(ego_result_CC,dot.x = 0.5)
dev.off()
pdf('09_MF.pdf',  w=12,h=8,family='Times')
dot_sankey(ego_result_MF,dot.x = 0.53)
dev.off()


#KEGG分析
enrich_kegg <- enrichKEGG(gene = gene_symbol$ENTREZID,
                          organism = "hsa", # 人类
                          keyType = "kegg",
                          pvalueCutoff = 0.05,
                          pAdjustMethod = "fdr",
                          qvalueCutoff = 0.5,
)


enrich_kegg <- setReadable(enrich_kegg, OrgDb = org.Hs.eg.db, keyType = "ENTREZID")

# 4. 保存富集对象和结果表格
save(enrich_kegg, file = "01.KEGG.Rdata")
write.table(enrich_kegg, file = "02.KEGG.xls", sep = "\t", quote = FALSE, row.names = FALSE)

# 5. 计算富集因子 richFactor（Count / Pathway中总基因数）
enrich_kegg <- mutate(enrich_kegg, richFactor = Count / as.numeric(sub("/\\d+", "", BgRatio)))
KEGG_result <- enrich_kegg@result

# 若richFactor值较小则乘以10，便于可视化
if (median(KEGG_result$richFactor) < 0.1) {
  KEGG_result$richFactor <- KEGG_result$richFactor * 10
}

# 6. 过滤p值显著的结果并保存
KEGG_result <- KEGG_result[KEGG_result$pvalue < 0.05, ]
write.table(KEGG_result, file = "03.KEGG_result.csv", sep = ",", quote = FALSE, row.names = FALSE)

# 7. 选择前top通路用于绘图

KEGG_top <- KEGG_result[order(KEGG_result$Count, decreasing = TRUE), ][1:15, ]
write.table(KEGG_top, file = "04.KEGG_Top.csv", sep = ",", quote = FALSE, row.names = FALSE)

pdf('KEGG.pdf',  w=6,h=6,family='Times')
dot_plot(KEGG_top, title = "KEGG")
dev.off()
# 8. 可视化准备（示例：拼接 KEGG Pathway 描述）
#paste0(KEGG_top$Description, collapse = "（）；")
#pdf('KEGG.pdf',  ,family='Times')
#dot_sankey(KEGG_top,dot.x = 0.5)
#dev.off()


#4.PPI 网络分析提取交集基因
setwd("E:\\杨浩坤学习\\25SHB207F\\4.PPI")
df <- read.csv("cytoHubba .csv", row.names = NULL, stringsAsFactors = FALSE, check.names = FALSE)

# 分别按得分降序排列，提取每列的前10个基因名称
top10_MCC <- head(df[order(-df$MCC), "node_name"], 30)
top10_MNC <- head(df[order(-df$MNC), "node_name"], 30)
top10_Degree <- head(df[order(-df$Degree), "node_name"], 30)
top10_EPC <- head(df[order(-df$EPC), "node_name"], 30)

# 取四个top10的交集
key_genes <- Reduce(intersect, list(top10_MCC, top10_MNC, top10_Degree, top10_EPC))

# 输出关键基因
print("交集关键基因如下：")
print(key_genes)

# 保存到csv文件
write.csv(data.frame(Key_Genes = key_genes), "key_genes_polycystic .csv", row.names = FALSE)


venn_data <- list("MCC"=top10_MCC,"MNC"=top10_MNC,"Degree"=top10_Degree,"EPC"=top10_EPC)

pdf("venn_.pdf", width = 6, height = 6)
ggvenn(venn_data,
       show_percentage = TRUE,
       fill_color = c("#8B9BD2", "#E78F8E", "#8BCC8E", "#F1F4A4"),
       fill_alpha = 0.5,
       stroke_alpha = 1,
       stroke_size = 0.5,
       set_name_size = 6,
       text_size = 5,
       text_color = "black"
)
dev.off()


# 安装和加载必要的包
if(!require(glmnet)) install.packages("glmnet")
library(glmnet)

# 设置工作目录（替换为你的路径）
setwd("E:\\杨浩坤学习\\25SHB207F\\5.machine")

# 读取表达矩阵与分组信息
expr <- read.csv("key_genes_expression_subset.csv", row.names = 1, check.names = FALSE)
group <- read.csv("group_info.csv", stringsAsFactors = FALSE)

# 确保样本顺序匹配
group$Group <- as.factor(group$Group)
expr <- expr[, group$Sample]  # 按照group中的样本顺序排列表达矩阵

# 构建设计矩阵（x）和标签（y）
x <- as.matrix(t(expr))  # 转置：样本为行，基因为列
y <- ifelse(group$Group == "patient", 1, 0)  # 将分类转为数值型（0=control，1=patient）

# 交叉验证以选择最佳lambda
cvfit <- cv.glmnet(x, y, family = "binomial", alpha = 1, nfolds = 10)

# 绘制lambda路径图
pdf("lambda_logistic.pdf", width = 8, height = 6)
plot(cvfit)
dev.off()

# 拟合完整模型
fit <- glmnet(x, y, family = "binomial", alpha = 1)

# LASSO回归路径图
pdf("lasso_path_logistic.pdf", width = 8, height = 6)
plot(fit, xvar = "lambda", label = TRUE)
dev.off()

# 提取在lambda.min下的非零系数
coef_min <- coef(cvfit, s = "lambda.min")
active_index <- which(coef_min != 0)
gene_names <- rownames(coef_min)[active_index]
coef_values <- coef_min[active_index]

# 组织结果并导出
lasso_result <- data.frame(Gene = gene_names, Coefficient = as.numeric(coef_values))
lasso_result <- lasso_result[lasso_result$Gene != "(Intercept)", ]  # 去掉截距项

# 输出关键基因
write.csv(lasso_result, "lasso_selected_genes.csv", row.names = FALSE)

# 查看前几行结果
print(head(lasso_result))


library(caret)
library(e1071)
library(dplyr)

# 设置工作目录
setwd("E:\\杨浩坤学习\\25SHB207F\\5.machine")
# 读取表达矩阵与分组信息

# 读取数据
expr <- read.csv("key_genes_expression_subset.csv", row.names = 1, check.names = FALSE)
group <- read.csv("group_info.csv", stringsAsFactors = FALSE)

# 确保表达矩阵列名与分组信息一致
expr <- expr[, group$Sample]  # 按照group$Sample顺序排列
x <- t(expr)  # 转置为样本 x 基因
x <- as.data.frame(x)  # 确保是数据框

# 转换为数值（防止数据类型混乱）
x[] <- lapply(x, as.numeric)

# 响应变量，转换为因子
y <- factor(ifelse(group$Group == "patient", "patient", "control"))

# 创建递归特征消除控制器
ctrl <- rfeControl(functions = caretFuncs,
                   method = "cv",
                   number = 10,
                   verbose = FALSE)

# 执行 SVM-RFE
set.seed(123)
svmProfile <- rfe(x, y,
                  sizes = seq(5, 50, 5),  # 尝试保留的特征数量
                  rfeControl = ctrl,
                  method = "svmLinear")
pdf(file ="06.SVM_RFE_Accuracy.pdf",width = 5,height = 4)
plot(svmProfile)
dev.off()
# 提取最终选择的基因
svm_selected_genes <- predictors(svmProfile)
write.csv(svm_selected_genes, "svm_rfe_selected_genes.csv", row.names = FALSE)


# 提取结果
result_df <- svmProfile$results[, c("Variables", "Accuracy")]

# 添加 Error Rate 列
result_df$ErrorRate <- 1 - result_df$Accuracy

# 计算 baseline（样本中最大类别比例）
baseline_accuracy <- max(table(y)) / length(y)
baseline_error <- 1 - baseline_accuracy


pdf("1_SVM_Error_Rate.pdf", width = 7, height = 5)

plot(result_df$Variables, result_df$ErrorRate,
     type = "b", pch = 16, col = "blue",
     xlab = "Number of Features",
     ylab = "Classification Error Rate",
     main = "SVM-RFE Cross-Validation Error Rate")
abline(h = baseline_error, col = "red", lty = 2)
legend("topright", legend = c("SVM-RFE", "Baseline Error"),
       col = c("blue", "red"), lty = c(1, 2), pch = c(16, NA))

dev.off()


# 输出一下结果确认
print(svm_selected_genes)


# 读取 LASSO 基因
lasso_result <- read.csv("lasso_selected_genes.csv")
lasso_genes <- lasso_result$Gene

# 取交集
common_genes <- intersect(lasso_genes, svm_selected_genes)
write.csv(common_genes, "common_selected_genes.csv", row.names = FALSE)

# 打印交集结果
print(common_genes)


setwd("E:\\杨浩坤学习\\25SHB207F\\6\\GSE95233")

expr_mat_raw <- read.csv("GSE95233_expression_matrix.csv", check.names = FALSE)

# 检查第一列是否有重复
sum(duplicated(expr_mat_raw[,1]))

expr_mat_raw <- expr_mat_raw[!duplicated(expr_mat_raw[,1]), ]
write.csv(expr_mat_raw, "GSE95233_expression_matrix.csv",row.names=FALSE)


# 读取表达矩阵
expr_mat <- read.csv("GSE26440_expression_matrix.csv", row.names = 1, check.names = FALSE)
# 读取关键基因列表
key_genes <- read.csv("common_selected_genes.csv", stringsAsFactors = FALSE)
# 提取关键基因名向量
gene_list <- key_genes$Key_Genes
# 确保表达矩阵中的基因名是行名
# 提取子矩阵
sub_expr <- expr_mat[rownames(expr_mat) %in% gene_list, ]
# 查看子矩阵
print(sub_expr)

# 可选：保存为新文件
write.csv(sub_expr, "key_gene_expression_subset.csv")


setwd("E:\\杨浩坤学习\\25SHB207F\\6\\GSE9692")

library(tidyverse)
library(ggpubr)
library(ggsci)

# Step 1: 读取表达矩阵
exp_matrix <- read.csv("GSE9692_expression_matrix.csv", row.names = 1, check.names = FALSE)


# Step 2: 转换为长数据格式


exp_matrix$genes <- rownames(exp_matrix)
exp_long <- gather(exp_matrix, key = "sample_name", value = "count", -genes)

# Step 3: 读取分组信息，并重命名列以方便匹配
group_info <- read.csv("GSE9692_group_info.csv", stringsAsFactors = FALSE)
colnames(group_info) <- c("sample_name", "type")  # 改名方便后续合并

# Step 4: 选取你要展示的基因
hub_gene <- c("IL10", "MMP9", "S100A12", "STAT3")

exp_long <- exp_long[exp_long$genes %in% hub_gene, ]

# Step 5: 合并表达数据与分组信息
plotdata <- left_join(exp_long, group_info, by = "sample_name")

# Step 6: 画图
pdf("差异.pdf", width = 6, height = 5)
ggplot(plotdata, aes(x = genes, y = count, fill = type)) +
  geom_boxplot(outlier.shape = NA) +
  stat_compare_means(aes(group = type), label = "p.signif", method = "wilcox.test") +
  ggsci::scale_fill_lancet() +
  theme_bw() +
  theme(
    axis.text.x = element_text(angle = 45, hjust = 1),
    panel.grid = element_blank()
  )
dev.off()

library(tidyverse)
library(pROC)
library(ggprism)

# 保证你之前已经运行了以下部分，获取了 plotdata:
# exp_matrix -> long format -> merged with group_info -> plotdata

# 1. 筛选分析基因
hub_gene <- c("IL10", "MMP9", "S100A12", "STAT3")
plotdata <- plotdata %>% filter(genes %in% hub_gene)

# 2. wide format：每一列为一个基因
df <- plotdata %>%
  select(sample_name, genes, count, type) %>%
  spread(key = genes, value = count)

# 3. 二分类标签转换（假设 control 为阴性类 0，Septic Shock 为阳性类 1）
df$status <- ifelse(df$type == "control", 0, 1)

# 4. 计算 ROC 和 AUC
gene_list <- hub_gene
roc_list <- list()
auc_labels <- data.frame()

for (gene in gene_list) {
  roc_obj <- roc(response = df$status, predictor = df[[gene]], direction = "auto")
  auc_val <- round(auc(roc_obj), 3)
  
  auc_labels <- rbind(auc_labels, data.frame(
    gene = gene,
    auc = auc_val
  ))
  
  roc_obj$gene <- gene
  roc_list[[gene]] <- roc_obj
}

# 5. 绘制多基因 ROC 曲线

pdf("ROC.pdf", width = 6, height = 5)
ggroc(roc_list, aes = c("color")) +
  geom_segment(aes(x = 1, xend = 0, y = 0, yend = 1),
               color = "grey", linetype = "dashed") +
  labs(
    title = "ROC Curve for Hub Genes",
    x = "1 - Specificity", y = "Sensitivity",
    color = "Gene"
  ) +
  geom_text(data = auc_labels,
            aes(x = 0.65, y = 0.35 - 0.07 * as.numeric(factor(gene)), 
                label = paste0(gene, " AUC = ", auc)),
            inherit.aes = FALSE,
            hjust = 0, size = 4.2, fontface = "italic") +
  theme_prism(border = TRUE) +
  theme(plot.title = element_text(hjust = 0.5)) +
  coord_equal()
dev.off()


#相关性点图

library("PerformanceAnalytics")
setwd("E:\\杨浩坤学习\\25SHB207F\\6\\GSE9692")
exp_matrix <- read.csv("GSE9692_expression_matrix.csv", row.names = 1, check.names = FALSE)

# Step 2: 转换为长数据格式
exp_matrix$genes <- rownames(exp_matrix)
exp_long <- gather(exp_matrix, key = "sample_name", value = "count", -genes)

# Step 3: 读取分组信息
group_info <- read.csv("GSE9692_group_info.csv", stringsAsFactors = FALSE)
colnames(group_info) <- c("sample_name", "type")  # 改名方便后续合并

# Step 4: 选取你要展示的基因
hub_gene <- c("IL10", "MMP9", "S100A12", "STAT3")
exp_long <- exp_long[exp_long$genes %in% hub_gene, ]

# Step 5: 合并表达数据与分组信息
plotdata <- left_join(exp_long, group_info, by = "sample_name")

# Step 6: 转换为 wide 格式，便于画相关图
df <- plotdata %>%
  select(sample_name, genes, count) %>%
  spread(key = genes, value = count)

# Step 7: 去除 sample_name 列，仅保留表达值部分用于相关分析
gene_expr_matrix <- df[, hub_gene]

# Step 8: 绘制相关性图
chart.Correlation(gene_expr_matrix, histogram = TRUE, pch = 19)


# 设定算法名称
method_name <- "Stepglm[backward]+Lasso"

# 路径
res.path <- "E:\\杨浩坤学习\\25SHB207F\\7\\Results"
fig.path <- "E:\\杨浩坤学习\\25SHB207F\\7\\Figures"

# 加载模型和必要数据
library(pROC)
model <- readRDS(file.path(res.path, "model.rds"))

# 预测分数
all_score <- CalPredictScore(fit = model[[method_name]], 
                             new_data = rbind(Train_set, Test_set))

# 真实标签
all_label <- c(Train_class$outcome, Test_class$outcome)

# 队列标签
cohort_train <- rep("GSE26440", nrow(Train_set))  # 训练集人工赋值
cohort_test <- as.character(Test_class$Cohort)
all_cohort <- c(cohort_train, cohort_test)


# 创建一个颜色用于绘图
curve_color <- "steelblue"

# 定义 cohort 列表
cohort_list <- c("GSE26440", "GSE9692", "GSE13904")

# 循环绘图
for (cohort in cohort_list) {
  idx <- which(all_cohort == cohort)
  roc_obj <- roc(response = all_label[idx], predictor = all_score[idx], quiet = TRUE)
  auc_val <- round(auc(roc_obj), 3)
  
  pdf(file.path(fig.path, paste0("ROC_", method_name, "_", cohort, ".pdf")), width = 6, height = 6)
  plot(roc_obj, col = curve_color, lwd = 2,
       main = paste("ROC Curve -", method_name, "\nDataset:", cohort),
       xlab = "False Positive Rate", ylab = "True Positive Rate")
  legend("bottomright", legend = paste("AUC =", auc_val), col = curve_color, lwd = 2)
  dev.off()
}


rm(list = ls())
setwd("E:\\杨浩坤学习\\25SHB207F\\8")

library(magrittr)
library(rms) # 拟合模型
# install.packages("nomogramFormula")
library(nomogramFormula) # 计算列线图得分
# install.packages("ResourceSelection")
library(ResourceSelection)
# install.packages("rmda")
library(rmda) # 临床决策曲线和临床影响曲线
library(pROC) # 绘制ROC曲线，计算AUC和95置信区间
#install.packages("remotes")
#remotes::install_github("duncanmor/Regplot")
library(regplot)
library(ggplot2)
hub_gene <- c("STAT3", "S100A12", "MMP9", "IL10")

train_expr <- read.csv('GSE26440_expression_matrix.csv',row.names = 1,check.names = F)
# train_expr <-  log(train_expr+1)
train_group <- read.csv('group_info.csv',check.names = F)
train_group <- train_group[order(train_group$group),]
train_expr <- train_expr[, train_group$sample]

expr <- as.data.frame(lapply(train_expr, as.numeric))
rownames(expr) <- rownames(train_expr)

dim(expr)  # 22880   156

# 01 列线图 ------

dat <- expr[hub_gene,] %>% t %>% as.data.frame()
# https://rpubs.com/clayford/nomogram
library(rms)
d <- merge(dat, train_group, by.x = "row.names", by.y = "sample")
d$group <- ifelse(d$group == "control", 0, 1)
# d <- d[,-1]
d$group <- as.factor(d$group)
ddist <- datadist(d)
options(datadist='ddist')
# c(("IL10", "MMP9", "S100A12", "STAT3"))
f <- lrm(group ~ IL10 + MMP9 + S100A12 + STAT3,
         data = d, x = TRUE, y = TRUE)
f
write.csv(f$coefficients, file = "01.lrm_coefficients.csv")

nom.cox <- nomogram(f, fun=plogis, funlabel="Risk of case")


P <- regplot::regplot(f,
                      plots = c("density", "boxes"),  
                      observation = d[2,], 
                      center = TRUE,
                      title = "Nomogram",
                      point = TRUE, 
                      odds = FALSE,
                      showP = TRUE,
                      rank = "sd",
                      clickable = FALSE)
nomo <- recordPlot()
h <- 5;w <- 8
pdf(file = "02.nomogram.pdf",width = w,height = h)
nomo
dev.off()
png(file = "02.nomogram.png",width = w,height = h, units="in", res=300) 
nomo
dev.off()

# 02 校准曲线 ----------

hl1 <- ResourceSelection::hoslem.test(d$group,predict(f,d),g=10)
hl1

hl2 <- stats::resid(f,"gof")
hl2
pval <- signif(hl2[5], 3)
pval # 0.495

set.seed(3)
library(rms)
cal1 <- rms::calibrate(f, cmethod='KM', method='boot', B=10)

pdf("03.calibrate.pdf",width=10,height=6, family = "Times")
par(mar = c(6,5,2,2))
plot(cal1, lwd=2, lty=1, 
     cex.lab=1.5, cex.axis=1.2, cex.main=1.5, cex.sub=1.2, 
     xlim=c(0, 1), ylim= c(0, 1), 
     xlab="Nomogram-Predicted Probability of case risk", 
     ylab="Actual case (proportion)", 
     col=c("#00468BFF", "#ED0000FF", "#42B540FF"),
     legend=FALSE)
lines(cal1[, c(1:3)], type ="l", lwd=2, pch=16, col=c("#00468BFF"))
abline(0, 1, lty=3, lwd=2) 
legend(x=.6, y=.4, legend=c("Apparent", "Bias-corrected", "Ideal"), 
       lty=c(1, 1, 2), lwd = 2, col=c("#00468BFF", "black", "black"), bty="n", cex = 2)
text(x = 0.2, y = 0.8, paste0("Hosmer-Lemeshow "), cex = 2)
text(x = 0.48, y = 0.8, as.expression(bquote(italic('p')==.(pval))), cex = 2)
dev.off()
png("03.calibrate.png", width=10,height=6, units = "in", res = 600, family = "Times")
par(mar = c(6,5,2,2))
plot(cal1, lwd=2, lty=1, 
     cex.lab=1.5, cex.axis=1.2, cex.main=1.5, cex.sub=1.2, 
     xlim=c(0, 1), ylim= c(0, 1), 
     xlab="Nomogram-Predicted Probability of case risk", 
     ylab="Actual case (proportion)", 
     col=c("#00468BFF", "#ED0000FF", "#42B540FF"),
     legend=FALSE)
lines(cal1[, c(1:3)], type ="l", lwd=2, pch=16, col=c("#00468BFF"))
abline(0, 1, lty=3, lwd=2) 
legend(x=.6, y=.4, legend=c("Apparent", "Bias-corrected", "Ideal"), 
       lty=c(1, 1, 2), lwd = 2, col=c("#00468BFF", "black", "black"), bty="n", cex = 2)
text(x = 0.2, y = 0.8, paste0("Hosmer-Lemeshow "), cex = 2)
text(x = 0.48, y = 0.8, as.expression(bquote(italic('p')==.(pval))), cex = 2)
dev.off()

# 03 模型ROC ----------------------------------------------------------------
# train
Model <- predict(f, d)
df.pred = cbind(d, Model)
df.pred$Group = train_group$group[match(df.pred$Row.names, train_group$sample)]
df.pred$Group <- factor(df.pred$Group)
library(pROC)
model_roc <- roc(df.pred$Group, df.pred$Model,
                 aur=TRUE,
                 ci=TRUE, # 显示95%CI
                 # percent=TRUE, ##是否需要以百分比显示
                 levels=c('patient','control'),direction=">"#设置分组方向
)
ggroc(model_roc,color = "red",
      linetype = 1,
      size = 1,
      alpha = 1,
      legacy.axes = T)+
  geom_abline(intercept = 0,
              slope = 1,
              color = "grey",
              size = 1,
              linetype = 1)+
  labs(x = "False Postive Rate(1 - Specificity)",
       y = "True Positive Rate(Sensivity or Recall)",
       title = paste0("ROC curve "))+
  annotate("text",x = 0.70,y = 0.30,
           label = paste("AUC =",signif(auc(model_roc),3)),
           size = 5,family = "Times")+
  theme_bw()+
  theme(panel.background = element_rect(fill = "transparent"),
        panel.grid = element_blank(),
        axis.ticks.length = unit(0.4,"lines"),
        axis.ticks = element_line(color = "black"),
        axis.line = element_line(size = 0.5,colour = "black"),
        axis.title = element_text(colour = "black",size = 15),
        axis.text = element_text(colour = "black",size = 10),
        plot.title = element_text(size = 20, face = "bold", hjust = 0.5),
        text = element_text(size = 8,color = "black",family = "Times"))
ggsave(filename = "04.model_ROC.png", width = 5, height = 5)
ggsave(filename = "04.model_ROC.pdf", width = 5, height = 5)


df.pred.train <- df.pred

# 04 模型DCA ----------------------------------------------------------------
library(rmda)
df.pred.train$Group <- ifelse(df.pred.train$Group == "control", 0, 1)
# df.pred.train$group <- as.factor(df.pred.train$group)
# df.pred.train$Model <- as.double(df.pred.train$Model)
hub_gene <- c("IL10", "MMP9", "S100A12", "STAT3")
model.dca <- decision_curve(Group~Model,
                            data= df.pred.train,
                            family = binomial(link ='logit'),
                            thresholds= seq(0,1, by = 0.01),
                            confidence.intervals = 0.95)
IL10.dca <- decision_curve(Group~IL10,
                            data= df.pred.train,
                            family = binomial(link ='logit'),
                            thresholds= seq(0,1, by = 0.01),
                            confidence.intervals = 0.95)
MMP9.dca <- decision_curve(Group~MMP9,
                            data= df.pred.train,
                            family = binomial(link ='logit'),
                            thresholds= seq(0,1, by = 0.01),
                            confidence.intervals = 0.95)

S100A12.dca <- decision_curve(Group~S100A12,
                          data= df.pred.train,
                          family = binomial(link ='logit'),
                          thresholds= seq(0,1, by = 0.01),
                          confidence.intervals = 0.95)

STAT3.dca <- decision_curve(Group~STAT3,
                           data= df.pred.train,
                           family = binomial(link ='logit'),
                           thresholds= seq(0,1, by = 0.01),
                           confidence.intervals = 0.95)

dca.list <- list(model.dca, IL10.dca,MMP9.dca,S100A12.dca,STAT3.dca)

pdf(file = "05.Model_DCA.pdf", family = "Times", height = 6, width = 7)
plot_decision_curve(dca.list,
                    curve.names=c("Model","IL10", "MMP9", "S100A12", "STAT3"),
                    cost.benefit.axis =FALSE,
                    col= c("#00468b", "#ed0000", "#631c63","#FF7F24","green"),
                    confidence.intervals=FALSE,
                    standardize = FALSE,
                    xlab = paste0("Threshold"),
                    legend.position = "bottomleft"
)
dev.off()
png(file = "05.Model_DCA.png", family = "Times", height = 6, width = 7, units = "in", res = 600)
plot_decision_curve(dca.list,
                    curve.names=c("Model","IL10", "MMP9", "S100A12", "STAT3"),
                    cost.benefit.axis =FALSE,
                    col= c("#00468b", "#ed0000", "#631c63","#FF7F24","green"),
                    confidence.intervals=FALSE,
                    standardize = FALSE,
                    xlab = paste0("Threshold"),
                    legend.position = "bottomleft"
)
dev.off()

rm(list=ls())
#建立工作目录
setwd("E:\\杨浩坤学习\\25SHB207F")
if (!dir.exists("10_Immune_infiltration/")) {dir.create("10_Immune_infiltration/")}
setwd("10_Immune_infiltration/")


setwd("E:\\杨浩坤学习\\25SHB207F\\9_Immune_infiltration")
#--- 1.导入数据
dat  <- read.csv("GSE26440_expression_matrix.csv", header = T, sep = ",",row.names = 1)
dat[1:10,1:5]
group <- read.csv("group_info.csv", header = T, sep = ",")

library(readxl)
#http://cis.hku.hk/TISIDB/data/download/CellReports.txt
gene_set <- read_excel("01.Immune-Related Genes.xls")
exp <- as.data.frame(lapply(dat,as.numeric))
dat.final <- as.matrix(dat)
gene_list <- split(as.matrix(gene_set)[,1],
                   gene_set[,2])
head(dat.final)  # 应为数值，无NA
str(dat.final)   # 确认是 "num [1:n_genes, 1:n_samples]"
str(gene_list)
library(GSVA) 
##-------- 2.build GSVA parameter object 建立GSVA对象
gsvapar <- gsvaParam(dat.final, gene_list, maxDiff=TRUE)
#运行
ssgsea_score<- gsva(gsvapar)

write.csv(ssgsea_score,file = "03.ssgsea_result_cell.csv",quote = F)


#------- 3.热图 
# 样本注释信息


annotation_col <- as.data.frame(group$group)
colnames(annotation_col) <- 'Group'
rownames(annotation_col) <- colnames(ssgsea_score)

# 重新排序列，使control在前，patient在后
ordered_samples <- rownames(annotation_col)[order(annotation_col$Group)]
ssgsea_score <- ssgsea_score[, ordered_samples]
annotation_col <- annotation_col[ordered_samples, , drop = FALSE]

library(pheatmap)
color.key <- colorRampPalette(c("#4575B4", "#F7F7F7", "#D73027"))(50)
ann_colors <- list(Group = c('control' = "#9AC9DB", 'patient' = "#FF8884"))

p <- pheatmap(
  ssgsea_score,
  color = color.key,
  border_color = 'darkgrey',
  annotation_col = annotation_col,
  annotation_colors = ann_colors,
  labels_row = NULL,
  clustering_method = 'ward.D2',
  show_rownames = TRUE,    # 显示行名（免疫细胞名称）
  show_colnames = FALSE,
  fontsize_col = 5,
  fontsize_row = 8,        # 可以调整字体大小
  cluster_cols = FALSE,
  cluster_rows = TRUE
)

p


p
pdf(file = "04.heatmap.pdf", height = 3.8,width = 6.6,family='Times')
p
dev.off()
png(filename = "04.heatmap.png", height = 3.8, width = 6.6, units = 'in',res = 600,family='Times')
p
dev.off()


#-------------------------------------------------------------------
library(reshape)
# 提取免疫细胞
imm_data <- as.data.frame(t(ssgsea_score))

imm_data$group <- group$group
imm_data$sample <- row.names(imm_data)

# 融合数据
library(ggplot2)
library(reshape2)
library(ggsci)
library(ggpubr)
imm_New = melt(imm_data)
colnames(imm_New) = c("Group", "Sample", "Celltype", "Composition")  #设置行名
head(imm_New)
imm_New$Group<- factor(imm_New$Group, levels = c('control', 'patient'))

###################1.3 可视化
#1.3.1 细胞占比直方图
library(tidyr)
library(RColorBrewer)

mypalette <- colorRampPalette(brewer.pal(8,"Set1"))

p1 <- ggplot(imm_New, aes(Sample, Composition, fill = Celltype)) + 
  geom_bar(stat = "identity") +
  labs(fill = "Celltype",x = "", y = "Estiamted Proportion") + 
  theme_bw() +
  theme(axis.text.x = element_blank(),
        axis.ticks.x = element_blank(),
        legend.position = "bottom") + 
  scale_y_continuous(expand = c(0.01,0)) +
  scale_fill_manual(values = mypalette(28))
p1
ggsave("05.Immune_infiltration_histogram.pdf",p1,width = 10,height = 7) 
ggsave("05.Immune_infiltration_histogram.png",p1,width = 10,height = 7)  ##ggplot 中直接保存


##1.3.2 箱式图
p1 <- ggplot(imm_New, aes(x = Celltype, y = Composition))+ 
  labs(y="Cell Proportion", x =  NULL, title = NULL)+  
  geom_boxplot(aes(fill = Group), position = position_dodge(0.5), width = 0.5, outlier.alpha = 0)+ 
  scale_fill_manual(values = c("#40adc8", "#d94c31")) +
  theme_bw() + 
  theme(plot.title = element_text(size = 12,color="black",hjust = 0.5), 
        axis.text.x = element_text(angle = 45, hjust = 1 ),
        panel.grid = element_blank(),
        legend.position = "top",
        legend.text = element_text(size= 12),
        legend.title= element_text(size= 12)) + 
  stat_compare_means(aes(group =  Group),
                     label = "p.signif",
                     method = "wilcox.test",
                     hide.ns = T)
p1
ggsave("06.Immune_infiltration_boxplot.pdf",p1,width =10,height = 6) 
ggsave("06.Immune_infiltration_boxplot.png",p1,width = 10,height = 6)  ##ggplot 中直接保存


#################相关性热图
library(corrplot)
library(psych)
#相关性分析
result <- t(ssgsea_score) %>% as.data.frame()
result2 <- as.data.frame(result[, c(1,3,4,6,10,13,15,21,22,25)])


cor <- corr.test(result,method="spearman",adjust="fdr",alpha=.05)
res <- cor$r
pval <- cor$p   
# 输出为 CSV 文件
write.csv(res, file = "07.Cor_between_imm_corr_matrix.csv", quote = FALSE)
write.csv(pval, file = "07.Cor_between_imm_pval_matrix.csv", quote = FALSE)


#p.mat <- cor$p
pdf(file="07.Cor_between_imm.pdf",width=10,height=10)
corrplot.mixed(res, tl.pos = "l",
               tl.cex=1, tl.col="black",tl.srt = 45,tl.offset=0.5,number.cex = 0.9,
               diag = "n",lower = "number",
               insig = 'label_sig',
               upper.col = rev(brewer.pal(11, "RdBu")),
               lower.col=rev(brewer.pal(11, "RdBu")),
               # p.mat= cor$p,
               pch.cex =1.1, #col = COL2('PiYG'),
               pch.col = 'grey20')
dev.off()


png(filename = "07.Cor_between_imm.png",width =10,height = 10,units = "in",bg = "white", res = 300)
corrplot.mixed(res, tl.pos = "l",
               tl.cex=1, tl.col="black",tl.srt = 45,tl.offset=0.5,number.cex = 0.9,
               diag = "n",lower = "number",
               insig = 'label_sig',
               upper.col = rev(brewer.pal(11, "RdBu")),
               lower.col=rev(brewer.pal(11, "RdBu")),
               # p.mat= cor$p,
               pch.cex =1.1, #col = COL2('PiYG'),
               pch.col = 'grey20')
dev.off()

########################### 1.4 差异细胞与关键基因之间的相关性分析
sig_gene <- c("STAT3", "S100A12", "MMP9", "IL10")
expr <- t(dat)
immu_data <- as.data.frame(result[, c(1,3,4,6,10,13,15,21,22,25)])
colnames(immu_data)
library(psych)
library(ggcorrplot)
x <- expr[,sig_gene]
y <- result

##相关性分析
corr_result <- cor(x,y,method = 'spearman')

corr_result_p <- WGCNA::corPvalueStudent(corr_result, nrow(result))

library(corrplot)
col2 <- colorRampPalette(c("#053061","#2166AC", "#4393C3","#92C5DE","#D1E5F0","#FDDBC7","#F4A582","#D6604D","#B2182B","#67001F"))(50)
corr_plot <- function(){
  corrplot(corr_result,
           na.label = ' ',#NA的标签用什么表示
           diag=F,#是否展示对角线数据
           method="number",#展示图类型
           # type = 'upper',
           # tl.pos="lt",#文本标签的位置
           tl.col="black",#文本标签的颜色
           tl.srt=45,#文本标签的旋转度数
           tl.cex=1.1,#文本标签字体大小
           cl.length = 8,#颜色图例中的刻度数
           cl.cex=0.8,#颜色图例字体大小
           col = col2,#图的颜色
           number.cex=1
  )
  corrplot(corr_result,
           p.mat = corr_result_p,
           # method="square",#展示图类型
           # type = 'lower',
           insig = "label_sig",
           add=TRUE,#是否将该图添加到已存在的图
           col = col2,
           na.label = " ",
           # diag=F,
           tl.pos="n",
           cl.pos="n",
           sig.level = c(.0001,.001, .01, .05),
           pch.cex = 1.5, 
           number.cex=1.5,
           pch.col = "black"
  )
}
corr_plot()
h <- 6;w <- 10
pdf("08.diffcell_hub_corrplot.pdf",height=h,width=w)
corr_plot()
dev.off()
png("08.diffcell_hub_corrplot.png",height=h,width=w,units = 'in',res = 300)
corr_plot()
dev.off()

# 转换为数据框格式
corr_df <- as.data.frame(corr_result)
corr_p_df <- as.data.frame(corr_result_p)

# 添加行名列（基因名）
corr_df <- cbind(Gene = rownames(corr_df), corr_df)
corr_p_df <- cbind(Gene = rownames(corr_p_df), corr_p_df)

# 导出 CSV 文件
write.csv(corr_df, file = "08.diffcell_hub_correlation_matrix.csv", row.names = FALSE, quote = FALSE)
write.csv(corr_p_df, file = "08.diffcell_hub_correlation_pvalues.csv", row.names = FALSE, quote = FALSE)


setwd("E:\\杨浩坤学习\\25SHB207F\\10_")  # 设置工作目录

# 加载必要的包
library(tidyverse)
library(clusterProfiler)
library(org.Hs.eg.db)
library(enrichplot)
library(msigdbr)

# 表达矩阵
expr <- read.csv("GSE26440_expression_matrix.csv", row.names = 1, check.names = FALSE)

# 样本分组信息（包含 normal/patient 标签）
sample_info <- read.csv("group_info.csv", check.names = FALSE)

# 评分矩阵
score <- read.table("RS_mat.txt", header = TRUE, check.names = FALSE)

# 只保留 `patient` 样本
patient_samples <- sample_info$sample[sample_info$group == "patient"]

# 从评分中提取对应的 patient 样本
score_patient <- score[score$sample %in% patient_samples, ]
score_vector <- score_patient$`Stepglm[backward]+Lasso`
names(score_vector) <- score_patient$sample

# 中位数划分高低组
median_score <- median(score_vector)
group <- ifelse(score_vector >= median_score, "high", "low")
group <- factor(group, levels = c("low", "high"))
names(group) <- names(score_vector)

# 表达矩阵只保留 patient 样本并按 group 顺序排列
expr <- expr[, names(group)]

# 构建新的 group_info 供差异分析、GSEA 使用
group_info <- data.frame(sample = names(group), group = group)

write.csv(group_info, "group_Lasso.csv ", row.names= FALSE )


design <- model.matrix(~ group, data = group_info)
fit <- limma::lmFit(expr, design)
fit <- limma::eBayes(fit)
deg <- limma::topTable(fit, coef = 2, number = Inf, sort.by = "t")

# 构建排名向量
gene_ranks <- deg$t
names(gene_ranks) <- rownames(deg)

# 转换为ENTREZ ID（GSEA要求）
gene_df <- bitr(names(gene_ranks), fromType = "SYMBOL",
                toType = "ENTREZID",
                OrgDb = org.Hs.eg.db)

gene_ranks <- gene_ranks[gene_df$SYMBOL]
names(gene_ranks) <- gene_df$ENTREZID


gsea_go <- gseGO(
  geneList = sort(gene_ranks, decreasing = TRUE),
  OrgDb = org.Hs.eg.db,
  ont = "ALL",
  keyType = "ENTREZID",
  minGSSize = 10,
  maxGSSize = 500,
  pvalueCutoff = 0.05,
  verbose = FALSE
)


gsea_kegg <- gseKEGG(
  geneList = sort(gene_ranks, decreasing = TRUE),
  organism = "hsa",
  keyType = "ncbi-geneid",
  minGSSize = 10,
  maxGSSize = 500,
  pvalueCutoff = 0.05
)


go_result <- gsea_go@result
go_high <- go_result %>% filter(p.adjust < 0.05, NES > 0)
go_low  <- go_result %>% filter(p.adjust < 0.05, NES < 0)

write.csv(go_high, "GSEA_GO_Enriched_in_High.csv", row.names = FALSE)
write.csv(go_low,  "GSEA_GO_Enriched_in_Low.csv", row.names = FALSE)

# KEGG
kegg_result <- gsea_kegg@result
kegg_high <- kegg_result %>% filter(p.adjust < 0.05, NES > 0)
kegg_low  <- kegg_result %>% filter(p.adjust < 0.05, NES < 0)

write.csv(kegg_high, "GSEA_KEGG_Enriched_in_High.csv", row.names = FALSE)
write.csv(kegg_low,  "GSEA_KEGG_Enriched_in_Low.csv", row.names = FALSE)


library(enrichplot)
library(ggplot2)

# 提取前5条GO高组通路的ID
go_high_ids <- go_high$ID[1:5]
pdf("GO_High_Top5.pdf", width = 7, height = 5)
# 绘图
gseaplot2(gsea_go, geneSetID = go_high_ids, title = "Top 5 GO Terms in High Group")
dev.off()


go_low_ids <- go_low$ID[1:5]
pdf("GO_lOW_Top5.pdf", width = 7, height = 5)
gseaplot2(gsea_go, geneSetID = go_low_ids,  title = "Top 5 GO Terms in Low Group")
dev.off()

kegg_high_ids <- kegg_high$ID[1:5]
pdf("KEGG_high_Top5.pdf", width = 7, height = 5)
gseaplot2(gsea_kegg, geneSetID = kegg_high_ids, title = "Top 5 KEGG Pathways in High Group")
dev.off()

kegg_low_ids <- kegg_low$ID[1:5]
pdf("KEGG_LOW_Top5.pdf", width = 7, height = 5)
gseaplot2(gsea_kegg, geneSetID = kegg_low_ids,  title = "Top 5 KEGG Pathways in Low Group")
dev.off()


# 设置工作目录
setwd("E:\\杨浩坤学习\\25SHB207F\\10_")

# 加载必要R包
library(GSVA)
library(GSEABase)
library(clusterProfiler)
library(msigdbr)
library(tidyverse)
library(GSEABase)

# Step 1: 读取表达矩阵（行是基因，列是样本）
expr <- read.csv("GSE26440_expression_matrix.csv", row.names = 1, check.names = FALSE)
expr_matrix <- as.matrix(expr)
gene_list <- getGmt("h.all.v2025.1.Hs.symbols.gmt")


##-------- 2.build GSVA parameter object 建立GSVA对象
param <- ssgseaParam(
  exprData = expr_matrix,
  geneSets = gene_list,
  alpha = 0.25,            # 权重参数（默认0.25，值越小强调顶部基因）
  normalize = TRUE         # 是否标准化结果
)
ssgsea_score <- gsva(param, verbose = TRUE)


library(msigdbr)
library(GSVA)
library(GSEABase)
library(tidyverse)  # 数据处理
library(pheatmap)
# 设置工作目录
setwd("E:\\杨浩坤学习\\25SHB207F\\10_")


  
expr_matrix <- read.csv("GSE26440_expression_matrix.csv", row.names = 1, check.names = FALSE)
expr_matrix <- as.matrix(expr_matrix) 
  
hallmark_gmt <- getGmt("h.all.v2025.1.Hs.symbols.gmt")  # 替换为您的文件名
Hallmark_list <- geneIds(hallmark_gmt)  # 转换为基因集列表


param <- gsvaParam(
    exprData = expr_matrix,     # 表达矩阵
    geneSets = Hallmark_list,       # 基因集列表
    kcdf = "Gaussian",          # 对数数据用 "Gaussian"，原始计数用 "Poisson"
    maxDiff = TRUE,             # 是否使用最大差分标准化
    absRanking = FALSE          # 是否使用绝对排名
  )

results <- gsva(param, verbose = TRUE)

write.csv(results, "gsva_results.csv")

# 确保样本顺序匹配
group_df <- group_info[colnames(gsva_z), , drop = FALSE]  # 只保留样本列，并匹配表达矩阵列名
annotation_col <- data.frame(Group = group_df$group)
rownames(annotation_col) <- rownames(group_df)

# 对GSVA结果进行Z-score标准化（按通路）
gsva_z <- t(scale(t(results)))
# 重新排序样本（high/low分组清晰分开）
group_order <- order(annotation_col$Group, decreasing = TRUE)
gsva_z <- gsva_z[, group_order]
annotation_col <- annotation_col[group_order, , drop = FALSE]

# 分组颜色
group_levels <- unique(annotation_col$Group)
ann_colors <- list(Group = setNames(brewer.pal(length(group_levels), "Set2")[1:length(group_levels)], group_levels))

library(pheatmap)
pdf("GSVA_Heatmap_grouped_sorted_nolabel.pdf", width = 10, height = 6)
pheatmap(
  gsva_z,
  color = colorRampPalette(c("navy", "white", "firebrick3"))(100),
  border_color = NA,
  clustering_distance_rows = "euclidean",
  clustering_distance_cols = "euclidean",
  clustering_method = "complete",
  show_colnames = FALSE,   # 🚫 不显示样本名
  show_rownames = TRUE,
  fontsize_row = 8,
  main = "GSVA Hallmark Pathway Activity (Grouped)",
  annotation_col = annotation_col,
  annotation_colors = ann_colors,
  cluster_cols = FALSE     # 🚫 不聚类列，按 group 分组显示
)
dev.off()


head(group_info)

library(tidyverse)

# 读取 GSVA 结果（行是通路，列是样本名）
gsva_results <- read.csv("gsva_results.csv", row.names = 1, check.names = FALSE)
gsva_results <- as.data.frame(gsva_results)

# 转置：每行是样本，每列是通路
gsva_results_t <- gsva_results %>% t() %>% as.data.frame()
gsva_results_t$sample <- rownames(gsva_results_t)

# 读取模型评分表
score_df <- read.delim("RS_mat.txt", check.names = FALSE)  # check.names=FALSE 保留列名中有特殊符号
colnames(score_df)[1] <- "sample"  # 确保第一列是样本名

# 提取 Stepglm[backward]+Lasso 列
# 假设列名为 "Stepglm[backward]+Lasso"
selected_score <- score_df %>% select(sample, `Stepglm[backward]+Lasso`)
colnames(selected_score)[2] <- "model_score"  # 重命名为 model_score 方便后续处理

# 合并模型打分和GSVA打分
merged_df <- inner_join(selected_score, gsva_results_t, by = "sample")


# Spearman 相关性计算：model_score vs 各通路
cor_vec <- apply(merged_df[, -(1:2)], 2, function(x) cor(merged_df$model_score, x, method = "spearman"))

# 整理为数据框
cor_df <- data.frame(
  pathway = names(cor_vec),
  spearman_correlation = as.numeric(cor_vec)
)

# 降序排序（按相关性绝对值）
cor_df <- cor_df %>% arrange(desc(abs(spearman_correlation)))

# 导出
write.csv(cor_df, "Spearman_Correlation_model_score_vs_Hallmark.csv", row.names = FALSE)


# 或者直接从之前步骤开始继续
cor_test_res <- lapply(
  merged_df[, -(1:2)], 
  function(x) cor.test(merged_df$model_score, x, method = "spearman")
)

cor_df <- data.frame(
  pathway = names(cor_test_res),
  spearman_correlation = sapply(cor_test_res, function(x) x$estimate),
  p_value = sapply(cor_test_res, function(x) x$p.value)
)

# 添加显著性星号
cor_df <- cor_df %>%
  mutate(
    signif_label = case_when(
      p_value < 0.001 ~ "***",
      p_value < 0.01 ~ "**",
      p_value < 0.05 ~ "*",
      TRUE ~ ""
    )
  ) %>%
  arrange(desc(abs(spearman_correlation)))  # 可根据需要限制topN

# 可选：选取前20个通路
# cor_df <- cor_df %>% slice_max(order_by = abs(spearman_correlation), n = 20)

# 绘制棒棒糖图
library(ggplot2)
library(ggprism)
library(tidyverse)
pdf("HALLMARK_Score_spearman.pdf", width = 10, height = 8)
# 横向棒棒糖图：从 y=0 到相关系数
ggplot(cor_df, aes(y = reorder(pathway, spearman_correlation), x = spearman_correlation)) +
  # 画棒棒糖线段：从 x=0 到 x=spearman_correlation
  geom_segment(aes(yend = pathway, x = 0, xend = spearman_correlation), color = "grey", size = 1) +
  
  # 画棒棒糖圆点：颜色可自定义为相关性强度，也可以按通路着色
  geom_point(aes(color = spearman_correlation), size = 4) +
  
  # 添加显著性星号
  geom_text(aes(label = signif_label, 
                x = spearman_correlation + 0.03 * sign(spearman_correlation)), 
            size = 5, 
            hjust = ifelse(cor_df$spearman_correlation > 0, 0, 1)) +
  
  # 添加辅助线 y=0
  geom_vline(xintercept = 0, linetype = "dashed", color = "grey", linewidth = 0.8) +
  
  # 图形主题：ggprism 风格
  theme_prism(
    palette = "pearl",
    base_fontface = "plain", 
    base_family = "serif",
    base_size = 14,
    base_line_size = 0.8, 
    axis_text_angle = 0
  ) +
  theme(legend.position = "none") +
  
  # 标签
  ylab("Pathway") +
  xlab("Spearman Correlation with Model Score") +
  ggtitle("Lollipop Chart: GSVA Pathway vs Model Score")
dev.off()


# 设置工作目录
setwd("E:\\杨浩坤学习\\25SHB207F\\10_")

# 加载R包
library(tidyverse)
library(limma)
library(clusterProfiler)
library(org.Hs.eg.db)
library(enrichplot)
library(msigdbr)
library(GSVA)
library(GSEABase)
library(pheatmap)
library(RColorBrewer)

# ----------------------------
# Step 1: 数据读取与预处理（仅 patient）
# ----------------------------
expr_all <- read.csv("GSE26440_expression_matrix.csv", row.names = 1, check.names = FALSE)
sample_info <- read.csv("group_info.csv", check.names = FALSE)
score_df <- read.delim("RS_mat.txt", check.names = FALSE)

# 只保留 patient 样本
patient_samples <- sample_info$sample[sample_info$group == "patient"]
expr <- expr_all[, patient_samples]
score_df <- score_df[score_df$sample %in% patient_samples, ]

# 模型得分划分 high/low
score_vector <- score_df$`Stepglm[backward]+Lasso`
names(score_vector) <- score_df$sample
median_score <- median(score_vector)
group <- ifelse(score_vector >= median_score, "high", "low")
group <- factor(group, levels = c("low", "high"))
names(group) <- names(score_vector)

# 更新表达矩阵和分组信息
expr <- expr[, names(group)]
group_info <- data.frame(sample = names(group), group = group)

# ----------------------------
# Step 2: 差异分析 + GSEA
# ----------------------------
design <- model.matrix(~ group, data = group_info)
fit <- lmFit(expr, design)
fit <- eBayes(fit)
deg <- topTable(fit, coef = 2, number = Inf, sort.by = "t")

# 构建排名向量并转换为 ENTREZ ID
gene_ranks <- deg$t
names(gene_ranks) <- rownames(deg)
gene_df <- bitr(names(gene_ranks), fromType = "SYMBOL", toType = "ENTREZID", OrgDb = org.Hs.eg.db)
gene_ranks <- gene_ranks[gene_df$SYMBOL]
names(gene_ranks) <- gene_df$ENTREZID

# GSEA GO
gsea_go <- gseGO(
  geneList = sort(gene_ranks, decreasing = TRUE),
  OrgDb = org.Hs.eg.db,
  ont = "ALL",
  keyType = "ENTREZID",
  minGSSize = 10,
  maxGSSize = 500,
  pvalueCutoff = 0.05,
  verbose = FALSE
)

# GSEA KEGG
gsea_kegg <- gseKEGG(
  geneList = sort(gene_ranks, decreasing = TRUE),
  organism = "hsa",
  keyType = "ncbi-geneid",
  minGSSize = 10,
  maxGSSize = 500,
  pvalueCutoff = 0.05
)

# 提取结果并保存
go_result <- gsea_go@result
go_high <- go_result %>% filter(p.adjust < 0.05, NES > 0)
go_low  <- go_result %>% filter(p.adjust < 0.05, NES < 0)
write.csv(go_high, "GSEA_GO_Enriched_in_High.csv", row.names = FALSE)
write.csv(go_low,  "GSEA_GO_Enriched_in_Low.csv", row.names = FALSE)

kegg_result <- gsea_kegg@result
kegg_high <- kegg_result %>% filter(p.adjust < 0.05, NES > 0)
kegg_low  <- kegg_result %>% filter(p.adjust < 0.05, NES < 0)
write.csv(kegg_high, "GSEA_KEGG_Enriched_in_High.csv", row.names = FALSE)
write.csv(kegg_low,  "GSEA_KEGG_Enriched_in_Low.csv", row.names = FALSE)

# GSEA 可视化前5通路
pdf("GO_High_Top5.pdf", width = 7, height = 5)
gseaplot2(gsea_go, geneSetID = go_high$ID[1:5], title = "Top 5 GO Terms in High Group")
dev.off()

pdf("GO_Low_Top5.pdf", width = 7, height = 5)
gseaplot2(gsea_go, geneSetID = go_low$ID[1:5], title = "Top 5 GO Terms in Low Group")
dev.off()

pdf("KEGG_High_Top5.pdf", width = 7, height = 5)
gseaplot2(gsea_kegg, geneSetID = kegg_high$ID[1:5], title = "Top 5 KEGG Pathways in High Group")
dev.off()

pdf("KEGG_Low_Top5.pdf", width = 7, height = 5)
gseaplot2(gsea_kegg, geneSetID = kegg_low$ID[1:5], title = "Top 5 KEGG Pathways in Low Group")
dev.off()

# ----------------------------
# Step 3: GSVA分析
# ----------------------------
expr_matrix <- as.matrix(expr)  # 表达矩阵行为基因，列为样本
hallmark_gmt <- getGmt("h.all.v2025.1.Hs.symbols.gmt")
Hallmark_list <- geneIds(hallmark_gmt)

param <- gsvaParam(
  exprData = expr_matrix,
  geneSets = Hallmark_list,
  kcdf = "Gaussian",
  maxDiff = TRUE,
  absRanking = FALSE
)
gsva_results <- gsva(param, verbose = TRUE)
write.csv(gsva_results, "gsva_results.csv")

# ----------------------------
# Step 4: GSVA热图
# ----------------------------
# 构建分组注释
annotation_col <- data.frame(Group = group_info$group)
rownames(annotation_col) <- group_info$sample

# Z-score标准化
gsva_z <- t(scale(t(gsva_results)))
group_order <- order(annotation_col$Group, decreasing = TRUE)
gsva_z <- gsva_z[, group_order]
annotation_col <- annotation_col[group_order, , drop = FALSE]

# 设置颜色
group_levels <- unique(annotation_col$Group)
ann_colors <- list(Group = setNames(brewer.pal(length(group_levels), "Set2")[1:length(group_levels)], group_levels))

# 绘制热图
pdf("GSVA_Heatmap_grouped_sorted_nolabel.pdf", width = 10, height = 6)
pheatmap(
  gsva_z,
  color = colorRampPalette(c("navy", "white", "firebrick3"))(100),
  border_color = NA,
  clustering_distance_rows = "euclidean",
  clustering_distance_cols = "euclidean",
  clustering_method = "complete",
  show_colnames = FALSE,
  show_rownames = TRUE,
  fontsize_row = 8,
  main = "GSVA Hallmark Pathway Activity (Grouped)",
  annotation_col = annotation_col,
  annotation_colors = ann_colors,
  cluster_cols = FALSE
)
dev.off()

# ----------------------------
# Step 5: 通路打分与模型得分相关性分析
# ----------------------------

# 1. 转置 GSVA 结果：每行是样本，每列是通路
gsva_results_t <- as.data.frame(t(gsva_results))
gsva_results_t$sample <- rownames(gsva_results_t)

# 2. 提取模型打分列（手动改列名）
selected_score <- score_df[, c("sample", "Stepglm[backward]+Lasso")]
colnames(selected_score)[2] <- "model_score"

# 3. 合并通路打分与模型打分
merged_df <- inner_join(selected_score, gsva_results_t, by = "sample")

# 4. 计算 Spearman 相关性（模型分数 vs 各通路）
cor_vec <- sapply(merged_df[, -(1:2)], function(x) cor(merged_df$model_score, x, method = "spearman"))

# 5. 整理结果表格并按绝对值排序
cor_df <- data.frame(
  pathway = names(cor_vec),
  spearman_correlation = unname(cor_vec)
) %>% arrange(desc(abs(spearman_correlation)))

# 6. 导出结果
write.csv(cor_df, "Spearman_Correlation_model_score_vs_Hallmark.csv", row.names = FALSE)


rm(list=ls())
#建立工作目录
setwd("E:\\杨浩坤学习\\25SHB207F")
if (!dir.exists("11_GSEA/")) {dir.create("11_GSEA/")}
setwd("11_GSEA/")

###导入所需的R包
library(org.Hs.eg.db)
library(stringr)
library(BiocGenerics)
library(clusterProfiler)
library(enrichplot)
library(future)#计算基因之间的相关性
library(future.apply)
library(ggplot2)
####1.读取表达矩阵
exprSet <- read.table("GSE26440_expression_matrix.csv", header = T,sep = ',',row.names = 1)
exprSet[1:10,1:5]
 
####2.计算基因之间的相关性
##a.计算相关性,获得目标基因与其他基因之间的P值和Cor值
batch_cor <- function(gene){
  y <- as.numeric(exprSet[gene,])
  rownames <- rownames(exprSet)
  do.call(rbind,future_lapply(rownames, function(x){
    dd  <- cor.test(as.numeric(exprSet[x,]),y,type="spearman")
    data.frame(gene=gene,mRNAs=x,cor=dd$estimate,p.value=dd$p.value )
  }))
}
##"IL10", "MMP9", "S100A12", "STAT3"
################## ANPEP
#计算P值和Cor值
dd <- batch_cor("IL10")
# 根据 p 值筛选基因
significant_genes <- subset(dd, p.value < 0.05)
#提取基因集
gene <- significant_genes$mRNAs
#转化symbol格式
gene = bitr(gene, fromType="SYMBOL", toType="ENTREZID", OrgDb="org.Hs.eg.db")
gene <- dplyr::distinct(gene,SYMBOL,.keep_all=TRUE)
gene_df <- data.frame(logFC=dd$cor,
                      SYMBOL = dd$mRNAs)
gene_df <- merge(gene_df,gene,by='SYMBOL')
gene_df <- data.frame(cor=dd$cor,SYMBOL = dd$mRNAs)
## geneList 三部曲
## 1.获取基因cor
geneList <- gene_df$cor
## 2.命名
names(geneList) = gene_df$SYMBOL
## 3.排序很重要
geneList = sort(geneList, decreasing = TRUE)

##GSEA KEGG 富集
##读取kegg.gmt文件
keggmt<-read.gmt("00.c2.all.v2024.1.Hs.symbols.gmt")

##富集分析,一般认为|NES|>1，NOM pvalue<0.05，FDR（padj）<0.25的通路是显著富集的
kegg <-GSEA(geneList,TERM2GENE = keggmt)
k=as.data.frame(kegg)
#保存
write.csv(k, file = "02.IL10_gesaKEGG_res.csv", row.names = T)

#4.3 ridgeplot山脊图
## ridgeplot


ridgep <- ridgeplot(kegg,
                    showCategory = 20,
                    fill = "p.adjust",
                    core_enrichment = TRUE,
                    label_format = 40,
                    orderBy = "NES",
                    decreasing = FALSE) +
  scale_fill_gradient(low = "#ede0db", high = "#D73027") +
  ggtitle("IL10")+
  theme(plot.title = element_text(hjust = 0.5, size = 40, face = "bold"))# 设置颜色梯度
ridgep
w=9;h=10
ggsave("02_IL10_ridgeplot.pdf",ridgep,width =w,height =h)
ggsave("02_IL10_ridgeplot.png",ridgep,width =w,height =h)  ##ggplot 中直接保存

#gseaplot2用法
p1 <- gseaplot2(
  kegg, 1:10,#gseaResult object，即GSEA结果
  # geneSetID,#富集的ID编号
  title = "", #标题
  # color = "green",#GSEA线条颜色
  base_size = 12,#基础字体大小
  rel_heights = c(1.5, 0.5, 0.5),#副图的相对高度
  subplots = 1:3, #要显示哪些副图 如subplots=c(1,3) #只要第一和第三个图，subplots=1#只要第一个图
  pvalue_table = FALSE, #是否添加 pvalue table
  ES_geom = "line" #running enrichment score用线还是用点ES_geom = "dot"
)
p1[[1]] <- p1[[1]] + 
  theme(legend.position = c(0, 0.5),  # 大约中间偏左
        legend.justification = c(0, 1), # 图例左下角作为锚点,x轴坐标与左下角y轴坐标
        legend.direction = "vertical")
p1
ggsave("02.IL10_GSEA_top10.pdf",p1,width = 10,height = 9) 
ggsave("02.IL10_GSEA_top10.png",p1,width = 10,height = 9)  ##ggplot 中直接保存

##"IL10", "MMP9", "S100A12", "STAT3"
#-------------------------------------------------
################## 2.MMP9
#-----------------------------------------------
#计算P值和Cor值
dd <- batch_cor("MMP9")
# 根据 p 值筛选基因
significant_genes <- subset(dd, p.value < 0.05)
#提取基因集
gene <- significant_genes$mRNAs
#转化symbol格式
gene = bitr(gene, fromType="SYMBOL", toType="ENTREZID", OrgDb="org.Hs.eg.db")
gene <- dplyr::distinct(gene,SYMBOL,.keep_all=TRUE)
gene_df <- data.frame(logFC=dd$cor,
                      SYMBOL = dd$mRNAs)
gene_df <- merge(gene_df,gene,by='SYMBOL')
gene_df <- data.frame(cor=dd$cor,SYMBOL = dd$mRNAs)
## geneList 三部曲
## 1.获取基因cor
geneList <- gene_df$cor
## 2.命名
names(geneList) = gene_df$SYMBOL
## 3.排序很重要
geneList = sort(geneList, decreasing = TRUE)

##富集分析,一般认为|NES|>1，NOM pvalue<0.05，FDR（padj）<0.25的通路是显著富集的
kegg <-GSEA(geneList,TERM2GENE = keggmt)
k=as.data.frame(kegg)
#保存
write.csv(k, file = "03.MMP9_gesaKEGG_res.csv", row.names = T)

#4.3 ridgeplot山脊图
## ridgeplot
ridgep <- ridgeplot(kegg,
                    showCategory = 20,
                    fill = "p.adjust",
                    core_enrichment = TRUE,
                    label_format = 40,
                    orderBy = "NES",
                    decreasing = FALSE) +
  scale_fill_gradient(low = "#ede0db", high = "#D73027") +
  ggtitle("MMP9")+
  theme(plot.title = element_text(hjust = 0.5, size = 40, face = "bold"))  # 设置颜色梯度
ridgep
w=9;h=10
ggsave("03.MMP9_ridgeplot.pdf",ridgep,width =w,height =h)
ggsave("03.MMP9_ridgeplot.png",ridgep,width =w,height =h)  ##ggplot 中直接保存

#gseaplot2用法
p1 <- gseaplot2(
  kegg, 1:10,#gseaResult object，即GSEA结果
  # geneSetID,#富集的ID编号
  title = "", #标题
  # color = "green",#GSEA线条颜色
  base_size = 12,#基础字体大小
  rel_heights = c(1.5, 0.5, 0.5),#副图的相对高度
  subplots = 1:3, #要显示哪些副图 如subplots=c(1,3) #只要第一和第三个图，subplots=1#只要第一个图
  pvalue_table = FALSE, #是否添加 pvalue table
  ES_geom = "line" #running enrichment score用线还是用点ES_geom = "dot"
)
p1[[1]] <- p1[[1]] + 
  theme(legend.position = c(0, 0.5),  # 大约中间偏左
        legend.justification = c(0, 1), # 图例左下角作为锚点,x轴坐标与左下角y轴坐标
        legend.direction = "vertical")
p1
ggsave("03.MMP9_GSEA_top10.pdf",p1,width = 10,height = 9) 
ggsave("03.MMP9_GSEA_top10.png",p1,width = 10,height = 9)  ##ggplot 中直接保存

kegg2<- kegg


##"IL10", "MMP9", "S100A12", "STAT3"
#-------------------------------------------------
################## 3.S100A12
#-----------------------------------------------
#计算P值和Cor值
dd <- batch_cor("S100A12")
# 根据 p 值筛选基因
significant_genes <- subset(dd, p.value < 0.05)
#提取基因集
gene <- significant_genes$mRNAs
#转化symbol格式
gene = bitr(gene, fromType="SYMBOL", toType="ENTREZID", OrgDb="org.Hs.eg.db")
gene <- dplyr::distinct(gene,SYMBOL,.keep_all=TRUE)
gene_df <- data.frame(logFC=dd$cor,
                      SYMBOL = dd$mRNAs)
gene_df <- merge(gene_df,gene,by='SYMBOL')
gene_df <- data.frame(cor=dd$cor,SYMBOL = dd$mRNAs)
## geneList 三部曲
## 1.获取基因cor
geneList <- gene_df$cor
## 2.命名
names(geneList) = gene_df$SYMBOL
## 3.排序很重要
geneList = sort(geneList, decreasing = TRUE)

##富集分析,一般认为|NES|>1，NOM pvalue<0.05，FDR（padj）<0.25的通路是显著富集的
kegg <-GSEA(geneList,TERM2GENE = keggmt)
k=as.data.frame(kegg)
#保存
write.csv(k, file = "04.S100A12_gesaKEGG_res.csv", row.names = T)

#4.3 ridgeplot山脊图
## ridgeplot
ridgep <- ridgeplot(kegg,
                    showCategory = 20,
                    fill = "p.adjust",
                    core_enrichment = TRUE,
                    label_format = 40,
                    orderBy = "NES",
                    decreasing = FALSE) +
  scale_fill_gradient(low = "#ede0db", high = "#D73027") +
  ggtitle("S100A12")+
  theme(plot.title = element_text(hjust = 0.5, size = 40, face = "bold")) # 设置颜色梯度
ridgep
w=9;h=10
ggsave("04.S100A12_ridgeplot.pdf",ridgep,width =w,height =h)
ggsave("04.S100A12_ridgeplot.png",ridgep,width =w,height =h)  ##ggplot 中直接保存

#gseaplot2用法
p1 <- gseaplot2(
  kegg, 1:10,#gseaResult object，即GSEA结果
  # geneSetID,#富集的ID编号
  title = "", #标题
  # color = "green",#GSEA线条颜色
  base_size = 12,#基础字体大小
  rel_heights = c(1.5, 0.5, 0.5),#副图的相对高度
  subplots = 1:3, #要显示哪些副图 如subplots=c(1,3) #只要第一和第三个图，subplots=1#只要第一个图
  pvalue_table = FALSE, #是否添加 pvalue table
  ES_geom = "line" #running enrichment score用线还是用点ES_geom = "dot"
)
p1[[1]] <- p1[[1]] + 
  theme(legend.position = c(0, 0.5),  # 大约中间偏左
        legend.justification = c(0, 1), # 图例左下角作为锚点,x轴坐标与左下角y轴坐标
        legend.direction = "vertical")
p1
ggsave("04.S100A12_GSEA_top10.pdf",p1,width = 10,height = 9) 
ggsave("04.S100A12_GSEA_top10.png",p1,width = 10,height = 9)  ##ggplot 中直接保存

##"IL10", "MMP9", "S100A12", "STAT3"

#-------------------------------------------------
################## 4.STAT3
#-----------------------------------------------
#计算P值和Cor值
dd <- batch_cor("STAT3")
# 根据 p 值筛选基因
significant_genes <- subset(dd, p.value < 0.05)
#提取基因集
gene <- significant_genes$mRNAs
#转化symbol格式
gene = bitr(gene, fromType="SYMBOL", toType="ENTREZID", OrgDb="org.Hs.eg.db")
gene <- dplyr::distinct(gene,SYMBOL,.keep_all=TRUE)
gene_df <- data.frame(logFC=dd$cor,
                      SYMBOL = dd$mRNAs)
gene_df <- merge(gene_df,gene,by='SYMBOL')
gene_df <- data.frame(cor=dd$cor,SYMBOL = dd$mRNAs)
## geneList 三部曲
## 1.获取基因cor
geneList <- gene_df$cor
## 2.命名
names(geneList) = gene_df$SYMBOL
## 3.排序很重要
geneList = sort(geneList, decreasing = TRUE)

##富集分析,一般认为|NES|>1，NOM pvalue<0.05，FDR（padj）<0.25的通路是显著富集的
kegg <-GSEA(geneList,TERM2GENE = keggmt)
k=as.data.frame(kegg)
#保存
write.csv(k, file = "05.STAT3_gesaKEGG_res.csv", row.names = T)

#4.3 ridgeplot山脊图
## ridgeplot
ridgep <- ridgeplot(kegg,
                    showCategory = 20,
                    fill = "p.adjust",
                    core_enrichment = TRUE,
                    label_format = 40,
                    orderBy = "NES",
                    decreasing = FALSE) +
  scale_fill_gradient(low = "#ede0db", high = "#D73027") +
  ggtitle("STAT3")+
  theme(plot.title = element_text(hjust = 0.5, size = 40, face = "bold"))   # 设置颜色梯度
ridgep
w=9;h=10
ggsave("05.STAT3_ridgeplot.pdf",ridgep,width =w,height =h)
ggsave("05.STAT3_ridgeplot.png",ridgep,width =w,height =h)  ##ggplot 中直接保存

#gseaplot2用法
p1 <- gseaplot2(
  kegg, 1:10,#gseaResult object，即GSEA结果
  # geneSetID,#富集的ID编号
  title = "", #标题
  # color = "green",#GSEA线条颜色
  base_size = 12,#基础字体大小
  rel_heights = c(1.5, 0.5, 0.5),#副图的相对高度
  subplots = 1:3, #要显示哪些副图 如subplots=c(1,3) #只要第一和第三个图，subplots=1#只要第一个图
  pvalue_table = FALSE, #是否添加 pvalue table
  ES_geom = "line" #running enrichment score用线还是用点ES_geom = "dot"
)
p1[[1]] <- p1[[1]] + 
  theme(legend.position = c(0, 0.5),  # 大约中间偏左
        legend.justification = c(0, 1), # 图例左下角作为锚点,x轴坐标与左下角y轴坐标
        legend.direction = "vertical")
p1
ggsave("05.STAT3_GSEA_top10.pdf",p1,width = 10,height = 9) 
ggsave("05.STAT3_GSEA_top10.png",p1,width = 10,height = 9)  ##ggplot 中直接保存


setwd("E:\\杨浩坤学习\\25SHB207F\\14_")            #设置工作目录

library(scatterplot3d)
library(rgl)  # 更真实的3D交互图（可选）

#BiocManager::install("ConsensusClusterPlus")
library(ConsensusClusterPlus)

dat<-read.csv("Key_Genes_Expression_PatientOnly.csv", row.names = 1, check.names = FALSE)
#dat<-t(dat)
title=tempdir()
#data<-read.csv(file="一致性聚类分析数据.csv",row.names =1,header=T,sep=',',stringsAsFactors = F)
data1<-as.matrix(dat)#分析数据行为基因，列为样本
results = ConsensusClusterPlus(data1,
                               maxK = 5,#聚类结果中分类的最大的K值，必须是整数
                               reps =50 ,#reps是指进行重复的次数，一般选择1000左右，这里选择了50
                               pItem = 0.8, #样品的抽样比例，如 pItem=0.8 表示选择80%的样本进行重复抽样；
                               pFeature = 1,
                               title = "untitled_consensus_cluster",
                               clusterAlg = "km",
                               distance = "euclidean",
                               seed = 1234, tmyPal=NULL, writeTable=T, plot = "pdf")
#  面积最小值对应K为最佳K
Kvec = 2:5
x1 = 0.1; x2 = 0.9        # threshold defining the intermediate sub-interval
PAC = rep(NA,length(Kvec))
names(PAC) = paste("K=",Kvec,sep="")  # from 2 to maxK
for(i in Kvec){
  M = results[[i]]$consensusMatrix
  Fn = ecdf(M[lower.tri(M)])          # M 为计算出共识矩阵
  PAC[i-1] = Fn(x2) - Fn(x1)
}
optK = Kvec[which.min(PAC)]  # 理想的K值
#提取指定k值的聚类结果并保存，默认最优k值（赋值为clusterNum），可自行根据情况调整
clusterNum=2   


cluster <- results[[clusterNum]][["consensusClass"]]
Cluster <- paste0("Cluster", cluster)
write.table(cluster, file="cluster.csv", sep=",", quote=FALSE, col.names=FALSE)

# 进行 PCA（样本为行）
pca_result <- prcomp(t(data1), scale. = TRUE)
pca_df <- data.frame(pca_result$x[, 1:3])  # 取前三个主成分
pca_df$Cluster <- Cluster

# 设置颜色
group_colors <- c("Cluster1" = "#E31A1C", "Cluster2" = "#1F78B4")
point_colors <- group_colors[pca_df$Cluster]

# ---- 方法1：静态 3D 图（scatterplot3d） ----
pdf("Figure-PCA-3D.pdf", width=5, height=5)
scatterplot3d(pca_df[, 1:3],
              pch = 16,
              color = point_colors,
              angle = 45,
              main = "3D PCA",
              xlab = "PC1",
              ylab = "PC2",
              zlab = "PC3")
legend("topright", legend = names(group_colors), col = group_colors,
       pch = 16, inset = 0.01)
dev.off()


open3d()
plot3d(pca_df[, 1:3],
       col = point_colors,
       type = "s",
       size = 1.2,
       xlab = "PC1",
       ylab = "PC2",
       zlab = "PC3")
legend3d("topright", legend = names(group_colors), col = group_colors,
         pch = 16, cex = 1.0)
rgl.snapshot("Figure-PCA-3D-rgl.png")  # 保存静态图


cluster=results[[clusterNum]][["consensusClass"]]
write.table(cluster, file="cluster.csv", sep=",", quote=F, col.names=F)
#####亚型的主成分分析
#batch <- paste0("GSE",rep(c(189993,157628),c(32,20)))
Cluster<-paste0("Cluster",cluster)
#进行PCA分析
#install.packages("FactoMineR")
library(FactoMineR)#pca函数
library(factoextra)
pre.pca <- PCA(t(data1),graph = FALSE)#expr1与前文对应
P1<-fviz_pca_ind(pre.pca,
                 geom= "point",# 只显示点，不要文字
                 col.ind = Cluster,#batch与前文对应
                 palette = c("#E31A1C","#1F78B4"), # 自己提供颜色，或者使用主题
                 addEllipses = TRUE,#添加置信椭圆
                 legend.title="subtypes"  )#图例名为Group
P1
pdf("Figure 2-TCGA-PCA.pdf",width = 5,height = 5)
P1
dev.off()

png( filename = "Figure 2-TCGA-PCA.png", # 文件名称
     width = 5,            # 宽
     height = 5,           # 高
     units = "in",          # 单位
     bg = "white",          # 背景颜色
     res = 300)             # 分辨率
P1
dev.off()

###KM曲线
clin<-read.csv(file="Key_Genes_Expression.csv",row.names = 1,header=T)
dat<-as.data.frame(t(dat))
all(rownames(clin)==rownames(dat))
dat$OS.time<-clin$Overall_Survival
dat$OS<-clin$Overall_Survival_Status
dat$Cluster<-Cluster
library(survival)
library(survminer)

fit <- survfit(Surv(OS.time,OS) ~Cluster, data = dat)#拟合生存分析
p1<-ggsurvplot(fit, ## survfit返回的对象
               pval = TRUE,
               pval.method = TRUE, # 是否展示P值得检验方法
               conf.int = TRUE, ##是否展示曲线的置信区间
               cont.int.style = 'step', ## 自定义置信区间的style
               xlab = 'Overall_Survival(years) ', ## 自定义X轴的label
               break.time.by = 1, ## X轴上的时间以多少步长而隔开(如果年为单位的话，一般设置为1就行了)
               ggtheme = theme_classic(), # 设置主题(自定义ggplot2中的主题)
               risk.table = T, ## 所有可用的value是TRUE, FALSE, 'absolute', 'percentage', 'nrisk_cumcensor', 'nrisk_cumevents' 
               risk.table.y.text.col = T, ## risk table左侧是否用对应分层变量的颜色注释
               risk.table.y.text = F, ## 是否展示分层变量的文本，如果不展示，则用颜色条进行展示
               #surv.median.line = "hv", # 指出中位生存率
               palette = c("#E31A1C","#1F78B4")) ## 自定义曲线的颜色
#修改字体
p1$plot<-p1$plot+
  theme(
    legend.title = element_text(size = 13,face="plain"),
    # 调整图例标签字体大小
    legend.text = element_text(size = 13,face="plain"),
    axis.title=element_text(size=15, face="plain", color="black"), # 设置坐标轴标题的字体大小、样式、颜色和字体类型
    axis.text=element_text(size=15, face="plain", color="black"), # 设置坐标轴标签的字体大小、样式、颜色和字体类型
    axis.title.y = element_text(size=15, face="plain", color="black"),
    plot.title=element_text(hjust=0.5, size=15, face="plain", color="black") # 设置图形标题的水平对齐方式、字体大小、样式、颜色和字体类型
  )
p1$table<-p1$table+
  theme(
    axis.title=element_text(size=15, face="plain", color="black"), # 设置坐标轴标题的字体大小、样式、颜色和字体类型
    axis.text=element_text(size=15, face="plain", color="black"), # 设置坐标轴标签的字体大小、样式、颜色和字体类型
    axis.title.y = element_text(size=15, face="plain", color="black"),
    plot.title=element_text(hjust=0.5, size=15, face="plain", color="black") # 设置图形标题的水平对齐方式、字体大小、样式、颜色和字体类型
  )
# 清除所有绘图设备和缓存
graphics.off()
pdf(file = "Figure 2-TCGA-KM-Cluster.pdf",height = 6,width=8,onefile=F)
p1
dev.off()
png( filename = "Figure 2-TCGA-KM-Cluster.png", width = 8,height = 6, units = "in",bg = "white",res = 300)             # 分辨率
p1
dev.off()

#绘制多组箱线图
box.da = dat#保留22种免疫细胞的表达量和分组信息
#绘制带有显著性标记的箱线图
library(ggplot2)#绘图包
library(ggpubr)#基于ggplot2的可视化包，主要用于绘制符合出版要求的图形
library(ggsignif)#用于P值计算和显著性标记
library(tidyverse)#数据预处理
library(ggprism)#提供了GraphPad prism风格的主题和颜色，主要用于美化我们的图形
df<-box.da[,-c(56:58)]
df <- df %>% 
  gather(key = 'gene',value = 'exp') #gather()函数可以把多列数据合并成一列数据
head(df)#预览数据
group_list<-rep(box.da$Cluster,55)
df$Cluster<-group_list

p2<-ggplot(df,aes(gene,exp)) + 
  geom_boxplot(aes(fill = Cluster),outlier.shape = 21)+
  theme_bw() +
  labs(x = NULL, y = "exp") +
  scale_fill_manual(values = c( "#E31A1C","#1F78B4"))+
  stat_compare_means(aes(group = Cluster,label = after_stat(p.signif)),
                     method = "wilcox.test",#组间比较的方法，wilcox.test或t.test
                     hide.ns = T)+
  theme(plot.margin=unit(c(1,1,1,1),'cm'),
        plot.title = element_text(size = 15,color="black",hjust = 0.5),
        axis.title = element_text(size = 15,color ="black"), 
        axis.text = element_text(angle = 60,vjust = 1,hjust = 1,size= 15,color = "black"),
        panel.grid.minor.y = element_blank(),
        panel.grid.minor.x = element_blank(),
        axis.text.x = element_text(angle = 45, hjust = 1,size=15,color = "black"),
        axis.text.y = element_text(angle = 0, hjust = 1,size=15,color = "black"),
        panel.grid=element_blank(),
        legend.position = "top",
        legend.text = element_text(size= 15),
        legend.title= element_text(size= 15))
write.csv(box.da,file="TCGA_cluster_plotDat.csv")
pdf(file="Figure 2-TCGA-cluster-boxplot.pdf",width=25,height = 8)
p2
dev.off()
png( filename = "Figure 2-TCGA-cluster-boxplot.png", width = 25,height = 6, units = "in",bg = "white",res = 300)             # 分辨率
p2
dev.off()

####热图数据：
clin1<-clin[,c("Age","Gender","T","N","M","Stage")]
heatmapDat<-cbind(clin1,dat)
write.csv(heatmapDat,file="heatmapDat.csv")
save(dat,clin,file="一致性结果数据.Radta")


setwd("E:\\杨浩坤学习\\25SHB207F\\14_")            #设置工作目录

#--- 1.导入数据

expr <- read.csv("All_Genes_Expression_PatientOnly.csv", header = TRUE, stringsAsFactors = FALSE)

expr_clean <- expr[!expr[,1] %in% c("IGK", "NDUFAF4"), ]

rownames(expr_clean) <- expr_clean[,1]
expr_clean <- expr_clean[,-1]
sum(duplicated(rownames(expr_clean)))  # 应该为0
write.csv(expr_clean, file = "expr_corrected.csv")


dat  <- read.csv("expr_corrected.csv", header = T, sep = ",",row.names = 1)
dat[1:10,1:5]
group <- read.csv("cluster.csv", header = T, sep = ",")

library(readxl)
#http://cis.hku.hk/TISIDB/data/download/CellReports.txt
gene_set <- read_excel("01.Immune-Related Genes.xls")
exp <- as.data.frame(lapply(dat,as.numeric))
dat.final <- as.matrix(dat)
gene_list <- split(as.matrix(gene_set)[,1],
                   gene_set[,2])
head(dat.final)  # 应为数值，无NA
str(dat.final)   # 确认是 "num [1:n_genes, 1:n_samples]"
str(gene_list)
library(GSVA) 
##-------- 2.build GSVA parameter object 建立GSVA对象
gsvapar <- gsvaParam(dat.final, gene_list, maxDiff=TRUE)
#运行
ssgsea_score<- gsva(gsvapar)

write.csv(ssgsea_score,file = "03.ssgsea_result_cell.csv",quote = F)


#------- 3.热图 
# 样本注释信息


annotation_col <- as.data.frame(group$group)
colnames(annotation_col) <- 'Group'
rownames(annotation_col) <- colnames(ssgsea_score)

# 重新排序列，使control在前，patient在后
ordered_samples <- rownames(annotation_col)[order(annotation_col$Group)]
ssgsea_score <- ssgsea_score[, ordered_samples]
annotation_col <- annotation_col[ordered_samples, , drop = FALSE]

library(pheatmap)
color.key <- colorRampPalette(c("#4575B4", "#F7F7F7", "#D73027"))(50)
ann_colors <- list(Group = c('cluster1' = "#9AC9DB", 'cluster2' = "#FF8884"))

p <- pheatmap(
  ssgsea_score,
  color = color.key,
  border_color = 'darkgrey',
  annotation_col = annotation_col,
  annotation_colors = ann_colors,
  labels_row = NULL,
  clustering_method = 'ward.D2',
  show_rownames = TRUE,    # 显示行名（免疫细胞名称）
  show_colnames = FALSE,
  fontsize_col = 5,
  fontsize_row = 8,        # 可以调整字体大小
  cluster_cols = FALSE,
  cluster_rows = TRUE
)

p


p
pdf(file = "04.heatmap.pdf", height = 3.8,width = 6.6,family='Times')
p
dev.off()
png(filename = "04.heatmap.png", height = 3.8, width = 6.6, units = 'in',res = 600,family='Times')
p
dev.off()


#-------------------------------------------------------------------
library(reshape)
# 提取免疫细胞
imm_data <- as.data.frame(t(ssgsea_score))

imm_data$group <- group$group
imm_data$sample <- row.names(imm_data)

# 融合数据
library(ggplot2)
library(reshape2)
library(ggsci)
library(ggpubr)
imm_New = melt(imm_data)

colnames(imm_New) = c("Group", "Sample", "Celltype", "Composition")  #设置行名


head(imm_New)
imm_New$Group<- factor(imm_New$Group, levels = c('cluster1', 'cluster2'))


###################1.3 可视化
#1.3.1 细胞占比直方图
library(tidyr)
library(RColorBrewer)

mypalette <- colorRampPalette(brewer.pal(8,"Set1"))

p1 <- ggplot(imm_New, aes(Sample, Composition, fill = Celltype)) + 
  geom_bar(stat = "identity") +
  labs(fill = "Celltype",x = "", y = "Estiamted Proportion") + 
  theme_bw() +
  theme(axis.text.x = element_blank(),
        axis.ticks.x = element_blank(),
        legend.position = "bottom") + 
  scale_y_continuous(expand = c(0.01,0)) +
  scale_fill_manual(values = mypalette(28))
p1
ggsave("05.Immune_infiltration_histogram.pdf",p1,width = 10,height = 7) 
ggsave("05.Immune_infiltration_histogram.png",p1,width = 10,height = 7)  ##ggplot 中直接保存


##1.3.2 箱式图
p1 <- ggplot(imm_New, aes(x = Celltype, y = Composition))+ 
  labs(y="Cell Proportion", x =  NULL, title = NULL)+  
  geom_boxplot(aes(fill = Group), position = position_dodge(0.5), width = 0.5, outlier.alpha = 0)+ 
  scale_fill_manual(values = c("#40adc8", "#d94c31")) +
  theme_bw() + 
  theme(plot.title = element_text(size = 12,color="black",hjust = 0.5), 
        axis.text.x = element_text(angle = 45, hjust = 1 ),
        panel.grid = element_blank(),
        legend.position = "top",
        legend.text = element_text(size= 12),
        legend.title= element_text(size= 12)) + 
  stat_compare_means(aes(group =  Group),
                     label = "p.signif",
                     method = "wilcox.test",
                     hide.ns = T)
p1
ggsave("06.Immune_infiltration_boxplot.pdf",p1,width =10,height = 6) 
ggsave("06.Immune_infiltration_boxplot.png",p1,width = 10,height = 6)  ##ggplot 中直接保存

setwd("E:\\杨浩坤学习\\25SHB207F\\14_")            #设置工作目录


expr1 <- read.csv("GSE26440_expression_matrix.csv", row.names = 1, check.names = FALSE)
expr2 <- read.csv("GSE9692_expression_matrix.csv", row.names = 1, check.names = FALSE)
expr3 <- read.csv("GSE13904_filtered_expression_matrix.csv", row.names = 1, check.names = FALSE)


# 获取三者的基因交集
common_genes <- Reduce(intersect, list(rownames(expr1), rownames(expr2), rownames(expr3)))

# 提取交集部分并按基因排序
expr1 <- expr1[common_genes, ]
expr2 <- expr2[common_genes, ]
expr3 <- expr3[common_genes, ]

# 合并矩阵
# 合并矩阵
expr_all <- cbind(expr1, expr2, expr3)

# 批次信息
batch <- c(rep("batch1", ncol(expr1)),
           rep("batch2", ncol(expr2)),
           rep("batch3", ncol(expr3)))

# 执行ComBat批次校正
library(sva)
expr_matrix <- as.matrix(expr_all)
expr_corrected <- ComBat(dat = expr_matrix, batch = batch, par.prior = TRUE, prior.plots = FALSE)

# 检查重复行名并移除
sum(duplicated(rownames(expr_corrected)))
expr_corrected <- expr_corrected[!duplicated(rownames(expr_corrected)), ]

# 保存结果
write.csv(expr_corrected, "GSE_total_ComBat_corrected.csv", row.names = TRUE)


library(ggplot2)
library(FactoMineR)
library(factoextra)


# 关键基因
key_genes <- c("IL10", "MMP9", "S100A12", "STAT3")

# 读取分组信息
group_info <- read.csv("group_total.csv", stringsAsFactors = FALSE)

# 提取患者样本 ID
patient_samples <- group_info$Sample[group_info$Group == "patient"]


# 提取患者样本对应的表达矩阵（所有基因）
expr_patient_all_genes <- expr_corrected[, colnames(expr_corrected) %in% patient_samples]

# 保存所有基因的患者样本表达矩阵
write.csv(expr_patient_all_genes, "All_Genes_Expression_PatientOnly.csv", row.names = TRUE)
# 统一样本命名（根据需要调整）
colnames(expr_corrected) <- gsub("\\.", "-", colnames(expr_corrected))

# 提取患者样本表达矩阵
expr_patient <- expr_corrected[, colnames(expr_corrected) %in% patient_samples]

# 转为大写基因名，便于匹配
rownames(expr_patient) <- toupper(rownames(expr_patient))

# 提取关键基因表达
key_gene_expr <- expr_patient[key_genes, ]

# 保存结果
write.csv(key_gene_expr, "Key_Genes_Expression_PatientOnly.csv", row.names = TRUE)
# 创建一个临时文件夹保存结果图
