# Supplementary material for: Systematic analysis of bacterial lipopolysaccharide-related genes and immune cell infiltration characteristics in pediatric septic shock using integrated bioinformatics and machine learning approaches
Source: Front Bioinform. 2026 May 29;6:1729982. doi: 10.3389/fbinf.2026.1729982 (PMC13261020; doi:10.3389/fbinf.2026.1729982)
Supplement: Supplementary file 10 [file Supplementaryfile1.zip]

Archive with 5 entries (4 files):
- Molecular docking/
- Molecular docking/IL10.txt
- Molecular docking/MMP9.txt
- Molecular docking/S100A12.txt
- Molecular docking/STAT3.txt
