# Supplementary material for: Systematic analysis of bacterial lipopolysaccharide-related genes and immune cell infiltration characteristics in pediatric septic shock using integrated bioinformatics and machine learning approaches
Source: Front Bioinform. 2026 May 29;6:1729982. doi: 10.3389/fbinf.2026.1729982 (PMC13261020; doi:10.3389/fbinf.2026.1729982)
Supplement: Supplementary file 10 [file Supplementaryfile1.zip › Molecular docking/IL10.txt]

Selection	Association Name	Association Type	Significance
IL10	huang qin	Traditional chinese medicine	0.004298612780084112
IL10	a er tai jin lian hua	Traditional chinese medicine	0.0043208365079881505
IL10	jin deng long	Traditional chinese medicine	0.0043208365079881505
IL10	ju mai cai	Traditional chinese medicine	0.004358337115163632
IL10	ren shen	Traditional chinese medicine	0.004373315237523403
IL10	dong chong xia cao	Traditional chinese medicine	0.0045226639739561775
IL10	ren shen hua	Traditional chinese medicine	0.004559643359209552
IL10	ren shen lu	Traditional chinese medicine	0.004561170610738725
IL10	ren shen ye	Traditional chinese medicine	0.004562698214808914
IL10	ling zhi	Traditional chinese medicine	0.0049592466043508815
IL10	yu nao shi	Traditional chinese medicine	0.005625198569789075
IL10	xiao yu nao shi	Traditional chinese medicine	0.005625198569789075
IL10	yu biao jiao	Traditional chinese medicine	0.005625198569789075
IL10	mo jia huang qi	Traditional chinese medicine	0.005739114490319518
IL10	xin jiang mu tong	Traditional chinese medicine	0.006509289415658815
IL10	huang si yu jin	Traditional chinese medicine	0.006678336384092625
IL10	jiang huang	Traditional chinese medicine	0.006734581206102559
IL10	feng du	Traditional chinese medicine	0.007321401267231631
IL10	mao dong qing	Traditional chinese medicine	0.007516543597219131
IL10	tai zi shen	Traditional chinese medicine	0.008270923511204955
IL10	xiang hei zhong cao zi	Traditional chinese medicine	0.008567525760405486
IL10	huang lian	Traditional chinese medicine	0.009462877735202949
IL10	zhi mu	Traditional chinese medicine	0.010373183074957014
IL10	yin yang huo	Traditional chinese medicine	0.0104866592093146
IL10	niu pang gen	Traditional chinese medicine	0.010681490167341759
IL10	wei ling xian	Traditional chinese medicine	0.010943178631470991
IL10	ma chi xian	Traditional chinese medicine	0.011050534403077555
IL10	he huan hua	Traditional chinese medicine	0.011374022446586394
IL10	ku shen	Traditional chinese medicine	0.01140117069281311
IL10	san qi	Traditional chinese medicine	0.01164086226772494
IL10	niu bang zi	Traditional chinese medicine	0.012065550005827689
IL10	san qi ye	Traditional chinese medicine	0.012124802344958831
IL10	san qi hua	Traditional chinese medicine	0.012124802344958831
IL10	qing feng teng	Traditional chinese medicine	0.012164959214058494
IL10	hou tou jun	Traditional chinese medicine	0.012300372184255894
IL10	lei gong teng	Traditional chinese medicine	0.013082936110195459
IL10	ban feng he	Traditional chinese medicine	0.013188986946752648
IL10	feng ru	Traditional chinese medicine	0.013277156372904653
IL10	bo luo hui	Traditional chinese medicine	0.013328326657511573
IL10	gou qi zi	Traditional chinese medicine	0.01412204985209609
IL10	jiang pi	Traditional chinese medicine	0.014204515876276297
IL10	sheng jiang	Traditional chinese medicine	0.014290856494636744
IL10	gan jiang	Traditional chinese medicine	0.014411467508385015
IL10	ku zhi	Traditional chinese medicine	0.014459045147428832
IL10	zi zhi	Traditional chinese medicine	0.01474346783451592
IL10	hong shen	Traditional chinese medicine	0.015032372081796242
IL10	ji xue cao	Traditional chinese medicine	0.015231985904154659
IL10	hong shui lian	Traditional chinese medicine	0.015454289344775905
IL10	xi hong hua	Traditional chinese medicine	0.01569440571591062
IL10	gua lou	Traditional chinese medicine	0.015750605025178648
IL10	xiang guo	Traditional chinese medicine	0.015783052083729078
IL10	gua lou pi	Traditional chinese medicine	0.01583323311799427
IL10	gua lou zi	Traditional chinese medicine	0.01583323311799427
IL10	bo luo mi	Traditional chinese medicine	0.016742021984537624
IL10	yu xing cao	Traditional chinese medicine	0.017008135488811013
IL10	yuan bao cao	Traditional chinese medicine	0.01715096708098884
IL10	ju geng	Traditional chinese medicine	0.017348491466013992
IL10	tian hua fen	Traditional chinese medicine	0.01759737541680184
IL10	jin ji er gen pi	Traditional chinese medicine	0.017762038606070386
IL10	jin que hua	Traditional chinese medicine	0.017762038606070386
IL10	jin ji er	Traditional chinese medicine	0.017762038606070386
IL10	da huang	Traditional chinese medicine	0.01785262458849872
IL10	bai shu	Traditional chinese medicine	0.019260078179669838
IL10	chi shao	Traditional chinese medicine	0.01939875807511164
IL10	pu gong ying	Traditional chinese medicine	0.01975602493610288
IL10	jin yin hua	Traditional chinese medicine	0.020897862459735725
IL10	su mu	Traditional chinese medicine	0.021479943767554383
IL10	lian zi xin	Traditional chinese medicine	0.021650647657905576
IL10	liao da qing ye	Traditional chinese medicine	0.02172201480481714
IL10	shan ci gu	Traditional chinese medicine	0.022369086818361767
IL10	mao yan cao	Traditional chinese medicine	0.022369086818361767
IL10	sheng di huang	Traditional chinese medicine	0.022526387142738573
IL10	huo shan shi hu	Traditional chinese medicine	0.0226410650633957
IL10	fo shou gua	Traditional chinese medicine	0.023009017345584103
IL10	du zhong	Traditional chinese medicine	0.02320068127511971
IL10	cang shu	Traditional chinese medicine	0.023332358930205757
IL10	chan hua	Traditional chinese medicine	0.02354515773219244
IL10	ru xiang	Traditional chinese medicine	0.02381640620058961
IL10	gui ding	Traditional chinese medicine	0.024409724364658852
IL10	di huang	Traditional chinese medicine	0.024624373225396304
IL10	ying xing ye	Traditional chinese medicine	0.02465291264134263
IL10	zhu ya zao	Traditional chinese medicine	0.024714302630811744
IL10	mo yao	Traditional chinese medicine	0.025090851584147967
IL10	hong hua	Traditional chinese medicine	0.025121823437359466
IL10	guang huo xiang	Traditional chinese medicine	0.025242302202237544
IL10	he geng	Traditional chinese medicine	0.025691456887567164
IL10	he ye ti	Traditional chinese medicine	0.025691456887567164
IL10	lian xu	Traditional chinese medicine	0.025691456887567164
IL10	shi lian zi	Traditional chinese medicine	0.025691456887567164
IL10	lian yi	Traditional chinese medicine	0.0257305984701519
IL10	ou jie	Traditional chinese medicine	0.0257305984701519
IL10	lian fang	Traditional chinese medicine	0.025887511592745733
IL10	mu gua	Traditional chinese medicine	0.026026992699626387
IL10	he ye	Traditional chinese medicine	0.026282234740880622
IL10	he hua	Traditional chinese medicine	0.026321899807308875
IL10	xia ku cao	Traditional chinese medicine	0.026515601607848722
IL10	lian zi	Traditional chinese medicine	0.026543236493125875
IL10	ou	Traditional chinese medicine	0.02684076182237205
IL10	bai guo	Traditional chinese medicine	0.026940180800927634
IL10	xue jie	Traditional chinese medicine	0.027079992477164364
IL10	zi jin	Traditional chinese medicine	0.027079992477164364
IL10	jiao gu lan	Traditional chinese medicine	0.02749048695188318
IL10	fei long zhang xue	Traditional chinese medicine	0.027608370038070297
IL10	hai zao	Traditional chinese medicine	0.028203609685228094
IL10	dan shen	Traditional chinese medicine	0.02846142230385319
IL10	zhu sha gen	Traditional chinese medicine	0.028570772935750558
IL10	tie pi shi hu	Traditional chinese medicine	0.02865699983353033
IL10	hou pu hua	Traditional chinese medicine	0.029187065607637917
IL10	jin chan yi	Traditional chinese medicine	0.029466359303735746
IL10	bai mao gen	Traditional chinese medicine	0.029466359303735746
IL10	shi nan teng	Traditional chinese medicine	0.029466359303735746
IL10	fang feng	Traditional chinese medicine	0.02952464875765741
IL10	bai shao	Traditional chinese medicine	0.029734312976483993
IL10	bai hua bai jiang cao	Traditional chinese medicine	0.02989638432697889
IL10	gui zhi	Traditional chinese medicine	0.03067113059716759
IL10	wu yao	Traditional chinese medicine	0.03117153025513056
IL10	dang shen	Traditional chinese medicine	0.03123234477555712
IL10	shan yao	Traditional chinese medicine	0.03141619020212659
IL10	ji li	Traditional chinese medicine	0.031831761570320326
IL10	dang gui	Traditional chinese medicine	0.03246515759745368
IL10	kun bu	Traditional chinese medicine	0.033185717568031146
IL10	quan xie	Traditional chinese medicine	0.033428179432777747
IL10	guan cang shu	Traditional chinese medicine	0.03394433607293062
IL10	da xue teng	Traditional chinese medicine	0.03394433607293062
IL10	dong bei tian nan xing	Traditional chinese medicine	0.034301947684588836
IL10	huang jing	Traditional chinese medicine	0.03528119246087678
IL10	shang zhi zi	Traditional chinese medicine	0.03548901871223703
IL10	ku dou cao	Traditional chinese medicine	0.035879646339364205
IL10	wu wei zi	Traditional chinese medicine	0.03608642515476627
IL10	chuan shan long	Traditional chinese medicine	0.03622358806432393
IL10	xia zhi cao	Traditional chinese medicine	0.03675158723337335
IL10	fen jin cao	Traditional chinese medicine	0.03675158723337335
IL10	zhi zi hua	Traditional chinese medicine	0.03699483911629562
IL10	zhi zi	Traditional chinese medicine	0.03775985426723501
IL10	du zhong ye	Traditional chinese medicine	0.038067477299899295
IL10	huang shu kui hua	Traditional chinese medicine	0.03866046870283385
IL10	pu tao gen pi	Traditional chinese medicine	0.038805249432061574
IL10	pu tao zi	Traditional chinese medicine	0.038805249432061574
IL10	fang ji	Traditional chinese medicine	0.03896079470331912
IL10	huang cao shi hu	Traditional chinese medicine	0.039222739819352224
IL10	fu shen	Traditional chinese medicine	0.03986509893816684
IL10	ci wu jia pi	Traditional chinese medicine	0.041419811503554615
IL10	jin ying gen	Traditional chinese medicine	0.042371354202409714
IL10	ban lan gen	Traditional chinese medicine	0.04261536595843938
IL10	yun zhi	Traditional chinese medicine	0.042739731948946334
IL10	jin ying zi	Traditional chinese medicine	0.04309418828512769
IL10	wang bu liu xing	Traditional chinese medicine	0.04309418828512769
IL10	hou pu	Traditional chinese medicine	0.04330506723094018
IL10	ren dong teng	Traditional chinese medicine	0.0438103680009672
IL10	zhen zhu	Traditional chinese medicine	0.04382026538693327
IL10	gu sui bu	Traditional chinese medicine	0.0445496022732835
IL10	ge shan xiao	Traditional chinese medicine	0.04528221581308114
IL10	hu bei bei mu	Traditional chinese medicine	0.04676744118279491
IL10	yu mi xu	Traditional chinese medicine	0.0475591759421271
IL10	fu xiao mai	Traditional chinese medicine	0.048370934859092454
IL10	ban zhi lian	Traditional chinese medicine	0.04845491367722326
IL10	luo xuan zao	Traditional chinese medicine	0.048467236034556896
IL10	ku gua	Traditional chinese medicine	0.048820115654807754
IL10	qing tian kui	Traditional chinese medicine	0.049326824269466336
IL10	wu zhu yu	Traditional chinese medicine	0.0494247397592778
IL10	shi liu hua	Traditional chinese medicine	0.05001015769868721
IL10	ai ye	Traditional chinese medicine	0.050130041562736226
IL10	xiao cao	Traditional chinese medicine	0.05041588210960029
IL10	yuan zhi	Traditional chinese medicine	0.05141030148407986
IL10	jin zhan yin pan	Traditional chinese medicine	0.051736947800301074
IL10	gan cao	Traditional chinese medicine	0.052122557879535
IL10	hei dou	Traditional chinese medicine	0.05419388601733054
IL10	huang jing ye	Traditional chinese medicine	0.05445055090936
IL10	huang jing zi	Traditional chinese medicine	0.05445055090936
IL10	mu tou hui	Traditional chinese medicine	0.05451366481709397
IL10	san ye gui zhen cao	Traditional chinese medicine	0.0546634934207035
IL10	tu niu xi	Traditional chinese medicine	0.055226500973192656
IL10	dao kou cao	Traditional chinese medicine	0.055226500973192656
IL10	san ye man jing zi	Traditional chinese medicine	0.05589255331864079
IL10	niu dan	Traditional chinese medicine	0.05714158191393617
IL10	mi hou tao gen	Traditional chinese medicine	0.05806626150570391
IL10	bai hua she she cao	Traditional chinese medicine	0.05864121973941796
IL10	rong mao he zi	Traditional chinese medicine	0.05908014395382087
IL10	xi qing guo	Traditional chinese medicine	0.05908014395382087
IL10	zang qing guo	Traditional chinese medicine	0.05908014395382087
IL10	shui lian	Traditional chinese medicine	0.059792807940118806
IL10	sang ye	Traditional chinese medicine	0.06022918135125641
IL10	he zi	Traditional chinese medicine	0.06091273001334374
IL10	yang shen ye	Traditional chinese medicine	0.06100844149727193
IL10	xi yang shen	Traditional chinese medicine	0.06175658322265545
IL10	bo ling gua zi	Traditional chinese medicine	0.062467579707752824
IL10	hai she	Traditional chinese medicine	0.062467579707752824
IL10	fo jia cao	Traditional chinese medicine	0.062467579707752824
IL10	jin she tui ke	Traditional chinese medicine	0.06353165270325378
IL10	ai na xiang	Traditional chinese medicine	0.06471401849462301
IL10	jing jie	Traditional chinese medicine	0.06471401849462301
IL10	da hua xuan fu hua	Traditional chinese medicine	0.06719761595787441
IL10	jin fei cao	Traditional chinese medicine	0.06719761595787441
IL10	cha shu gen	Traditional chinese medicine	0.06829201478655242
IL10	dou chi jiang	Traditional chinese medicine	0.06921484757380977
IL10	wu shao she	Traditional chinese medicine	0.07063558086843229
IL10	shan zhi ma	Traditional chinese medicine	0.07063558086843229
IL10	mao zhua cao	Traditional chinese medicine	0.07063558086843229
IL10	chuan mu xiang	Traditional chinese medicine	0.07063558086843229
IL10	shui ban xia	Traditional chinese medicine	0.0734069617297483
IL10	ye zhi ma	Traditional chinese medicine	0.0734069617297483
IL10	shi liu zi	Traditional chinese medicine	0.07346073872867181
IL10	nan she teng guo	Traditional chinese medicine	0.07485661517335196
IL10	nan she teng	Traditional chinese medicine	0.07572734445838573
IL10	san ke zhen	Traditional chinese medicine	0.07606813893973013
IL10	feng lun cai	Traditional chinese medicine	0.07620311626320012
IL10	xiang ru	Traditional chinese medicine	0.07620311626320012
IL10	da suan	Traditional chinese medicine	0.07685082049383642
IL10	sha ji	Traditional chinese medicine	0.07712690047272142
IL10	shen jin cao	Traditional chinese medicine	0.07748089646887656
IL10	bie jia	Traditional chinese medicine	0.07863499096440406
IL10	qing ke	Traditional chinese medicine	0.07902429912487471
IL10	chuan chi shao	Traditional chinese medicine	0.07902429912487471
IL10	mang guo he	Traditional chinese medicine	0.07969209532339751
IL10	fu ling	Traditional chinese medicine	0.08110782047603865
IL10	fan shi liu	Traditional chinese medicine	0.08145096132034015
IL10	shi liu pi	Traditional chinese medicine	0.08259749161990207
IL10	fan shi liu ye	Traditional chinese medicine	0.08260108734829845
IL10	ban xia	Traditional chinese medicine	0.08415941977124641
IL10	shi er	Traditional chinese medicine	0.08474278412861647
IL10	he shi	Traditional chinese medicine	0.08474278412861647
IL10	niu xi	Traditional chinese medicine	0.08622861799606747
IL10	shan zhu yu	Traditional chinese medicine	0.08648311135089
IL10	ji xue teng	Traditional chinese medicine	0.08764061139041347
IL10	sang ji sheng	Traditional chinese medicine	0.08764061139041347
IL10	da shan zha	Traditional chinese medicine	0.0877366995750052
IL10	shan zha	Traditional chinese medicine	0.08875020730205474
IL10	ye ju hua	Traditional chinese medicine	0.0902827734112369
IL10	qu mai	Traditional chinese medicine	0.090564517312452
IL10	da qing ye	Traditional chinese medicine	0.0909076080612612
IL10	zi cai	Traditional chinese medicine	0.09131276062954093
IL10	sha ren	Traditional chinese medicine	0.09211013995307252
IL10	tong guan teng	Traditional chinese medicine	0.09211013995307252
IL10	ba qia	Traditional chinese medicine	0.09788375266928746
IL10	bi hu	Traditional chinese medicine	0.10252639310474382
IL10	xi wu wei zi	Traditional chinese medicine	0.10685546142803086
IL10	xi yin chen	Traditional chinese medicine	0.10787606562621242
IL10	gang mei gen	Traditional chinese medicine	0.10867100410045508
IL10	huang hua xuan cao gen	Traditional chinese medicine	0.10867100410045508
IL10	guang ze lan	Traditional chinese medicine	0.10867100410045508
IL10	xiang chun zi	Traditional chinese medicine	0.10890151682429956
IL10	xiang chun bai pi	Traditional chinese medicine	0.10993184213942504
IL10	xian he cao	Traditional chinese medicine	0.10993184213942504
IL10	fan xie ye	Traditional chinese medicine	0.11096706887089196
IL10	di sun	Traditional chinese medicine	0.11178523296647758
IL10	yan wo	Traditional chinese medicine	0.11305233669958384
IL10	gan lan	Traditional chinese medicine	0.11492780327144612
IL10	mu zei	Traditional chinese medicine	0.11492780327144612
IL10	ma huang	Traditional chinese medicine	0.11816123197376423
IL10	di long	Traditional chinese medicine	0.12129916809964238
IL10	kuan jin teng	Traditional chinese medicine	0.12129916809964238
IL10	lian qiao	Traditional chinese medicine	0.1224444962061666
IL10	chai hu	Traditional chinese medicine	0.1224444962061666
IL10	ling jiao	Traditional chinese medicine	0.12452857206772795
IL10	tian zhu kui hua	Traditional chinese medicine	0.12778753647773844
IL10	ren gong she xiang	Traditional chinese medicine	0.12778753647773844
IL10	su he xiang	Traditional chinese medicine	0.13107637580280138
IL10	quan shen	Traditional chinese medicine	0.13107637580280138
IL10	she mei	Traditional chinese medicine	0.13107637580280138
IL10	xiang pi	Traditional chinese medicine	0.1330144935533817
IL10	bei cang shu	Traditional chinese medicine	0.13439540852170906
IL10	zhu jie shen ye	Traditional chinese medicine	0.1361957069709817
IL10	mu ding xiang	Traditional chinese medicine	0.13915129330549192
IL10	qing ha ke	Traditional chinese medicine	0.14112534844635735
IL10	ding xiang	Traditional chinese medicine	0.1426874328529599
IL10	tang gu te da huang	Traditional chinese medicine	0.1432503791040073
IL10	mo han lian	Traditional chinese medicine	0.1432503791040073
IL10	zhu jie shen	Traditional chinese medicine	0.14444630840609532
IL10	tu si zi	Traditional chinese medicine	0.1492888314820437
IL10	bai man tuo luo zi	Traditional chinese medicine	0.15051433535242154
IL10	fan li zhi gen	Traditional chinese medicine	0.151454907842608
IL10	san leng	Traditional chinese medicine	0.151454907842608
IL10	yang jin hua	Traditional chinese medicine	0.15174585796113954
IL10	sang zhi	Traditional chinese medicine	0.15214978637910248
IL10	ting li zi	Traditional chinese medicine	0.15850167425765865
IL10	tou ding yi ke zhu	Traditional chinese medicine	0.15850167425765865
IL10	nv zhen pi	Traditional chinese medicine	0.16053802717655385
IL10	huang yao zi	Traditional chinese medicine	0.16310629144649344
IL10	tu mu xiang	Traditional chinese medicine	0.16570008356506685
IL10	bie jia jiao	Traditional chinese medicine	0.16824689317365357
IL10	bie tou	Traditional chinese medicine	0.16902422554420776
IL10	pi pa ye	Traditional chinese medicine	0.1691182444487216
IL10	xia zi hua	Traditional chinese medicine	0.16931942533787722
IL10	ma zi	Traditional chinese medicine	0.16963930058621596
IL10	di yu	Traditional chinese medicine	0.16963930058621596
IL10	hong dou kou	Traditional chinese medicine	0.17096546792638648
IL10	yan jing she	Traditional chinese medicine	0.17249268689220817
IL10	mu xiang	Traditional chinese medicine	0.17358540563678718
IL10	wang jiang nan	Traditional chinese medicine	0.17363767938566887
IL10	liang fen cao	Traditional chinese medicine	0.18044301626460074
IL10	zi cao	Traditional chinese medicine	0.18515989578274902
IL10	ma lan da qing ye	Traditional chinese medicine	0.19188261256501338
IL10	nan ban lan gen	Traditional chinese medicine	0.19576785005921576
IL10	ma huang gen	Traditional chinese medicine	0.20487154527039564
IL10	shui zhi	Traditional chinese medicine	0.20558293994195473
IL10	huang fu rong hua	Traditional chinese medicine	0.20940659762984007
IL10	yuan can e	Traditional chinese medicine	0.21006511698488733
IL10	can sha	Traditional chinese medicine	0.21006511698488733
IL10	he shou wu	Traditional chinese medicine	0.21048813877273936
IL10	huo ma ren	Traditional chinese medicine	0.2112685162307593
IL10	fu zi	Traditional chinese medicine	0.2116797495791997
IL10	ju hua ye	Traditional chinese medicine	0.21935214254747915
IL10	yan jing wang she	Traditional chinese medicine	0.2218460869691865
IL10	yan fu gen bai pi	Traditional chinese medicine	0.22820531645808356
IL10	da bai bu	Traditional chinese medicine	0.2324358486346945
IL10	gao liang jiang	Traditional chinese medicine	0.2381346366030197
IL10	xiao hui xiang	Traditional chinese medicine	0.24284787468407948
IL10	bai zi ren	Traditional chinese medicine	0.24318848141894478
IL10	bi cheng qie	Traditional chinese medicine	0.2453726109508265
IL10	shui chang pu	Traditional chinese medicine	0.24976813933334824
IL10	zi yuan	Traditional chinese medicine	0.254206096985019
IL10	e zhang qiu gen	Traditional chinese medicine	0.25868696897489923
IL10	rou cong rong	Traditional chinese medicine	0.25883512079037047
IL10	shi hu	Traditional chinese medicine	0.25883512079037047
IL10	tian ma	Traditional chinese medicine	0.25920654231317053
IL10	mu er	Traditional chinese medicine	0.26241393651716405
IL10	gou teng	Traditional chinese medicine	0.26421758103241805
IL10	hu jiao	Traditional chinese medicine	0.27152850151028834
IL10	she chuang zi	Traditional chinese medicine	0.27152850151028834
IL10	dong ling cao	Traditional chinese medicine	0.27152850151028834
IL10	rou dou kou	Traditional chinese medicine	0.2725345720794111
IL10	ju hua	Traditional chinese medicine	0.27770250353673853
IL10	wu gong	Traditional chinese medicine	0.279446373756502
IL10	qian shi	Traditional chinese medicine	0.28175249482254144
IL10	xuan fu hua	Traditional chinese medicine	0.2865014208223176
IL10	xuan fu jin fei cao	Traditional chinese medicine	0.2865014208223176
IL10	yi yi ren	Traditional chinese medicine	0.2885589548885715
IL10	yuan she xiang	Traditional chinese medicine	0.28866317903548555
IL10	qin jiao	Traditional chinese medicine	0.29129684977523224
IL10	lv cao	Traditional chinese medicine	0.29613932330882287
IL10	qin pi	Traditional chinese medicine	0.3010293906537556
IL10	jiao mu	Traditional chinese medicine	0.3023855469936603
IL10	hua jiao	Traditional chinese medicine	0.30440380998555006
IL10	yan fu mu gen	Traditional chinese medicine	0.3059676087699623
IL10	yu zhu	Traditional chinese medicine	0.3059676087699623
IL10	dian qie cao	Traditional chinese medicine	0.30643304553202805
IL10	xiang cheng	Traditional chinese medicine	0.3109545424752019
IL10	yu gan zi	Traditional chinese medicine	0.3112237288130017
IL10	wu mei	Traditional chinese medicine	0.31520912270463636
IL10	chuan huang bai	Traditional chinese medicine	0.3159907645760985
IL10	ye qiang wei hua	Traditional chinese medicine	0.3159907645760985
IL10	ju ye san qi	Traditional chinese medicine	0.3209511027668171
IL10	lu jiao	Traditional chinese medicine	0.32327105230571135
IL10	nv zhen zi	Traditional chinese medicine	0.32520211289727563
IL10	shan ge hua	Traditional chinese medicine	0.32621340593969644
IL10	hai shen	Traditional chinese medicine	0.33288033922494287
IL10	shui niu jiao	Traditional chinese medicine	0.33510375256070013
IL10	ya dan zi	Traditional chinese medicine	0.3360362322994192
IL10	liang mian zhen gen	Traditional chinese medicine	0.33664028023187664
IL10	chuan bei mu	Traditional chinese medicine	0.34193182551714524
IL10	ku mu	Traditional chinese medicine	0.34727627146829154
IL10	mao he zi	Traditional chinese medicine	0.36363338531512696
IL10	niu zhi	Traditional chinese medicine	0.3842487636105713
IL10	rou dou kou yi	Traditional chinese medicine	0.3859007010685082
IL10	mian ma guan zhong	Traditional chinese medicine	0.3862229223437435
IL10	lv dou	Traditional chinese medicine	0.3874521500116807
IL10	lv dou yi	Traditional chinese medicine	0.3874521500116807
IL10	bei dou gen	Traditional chinese medicine	0.39201413508812544
IL10	hei zhi ma	Traditional chinese medicine	0.39619797781147054
IL10	pao tong hua	Traditional chinese medicine	0.39786428434914634
IL10	pao tong guo	Traditional chinese medicine	0.39786428434914634
IL10	fei zi	Traditional chinese medicine	0.39786428434914634
IL10	zhi ju zi	Traditional chinese medicine	0.4097442858699151
IL10	yun nan tu si zi	Traditional chinese medicine	0.4157756116752622
IL10	ku lian pi	Traditional chinese medicine	0.4263638427744736
IL10	tian ming jing	Traditional chinese medicine	0.43424396221198525
IL10	qin ye gou wen	Traditional chinese medicine	0.43424396221198525
IL10	luo kui	Traditional chinese medicine	0.43424396221198525
IL10	tian ming jing	Traditional chinese medicine	0.43424396221198525
IL10	qing hao	Traditional chinese medicine	0.4502961829993626
IL10	shang lu	Traditional chinese medicine	0.4532902899178503
IL10	qiao mai	Traditional chinese medicine	0.47069397136441377
IL10	xin jiang xue lian hua	Traditional chinese medicine	0.47962248750262304
IL10	fan mu gua	Traditional chinese medicine	0.4838032336538518
IL10	zi su	Traditional chinese medicine	0.48445483720909865
IL10	lai fu zi	Traditional chinese medicine	0.4899425341326246
IL10	zhong jie feng	Traditional chinese medicine	0.5357091281150732
IL10	zao jia zi	Traditional chinese medicine	0.5430588727125096
IL10	ye zao	Traditional chinese medicine	0.5490465827813089
IL10	da zao jia	Traditional chinese medicine	0.5504871920983428
IL10	jiu zi	Traditional chinese medicine	0.5579951067208408
IL10	zao jiao ci	Traditional chinese medicine	0.5655836531029745
IL10	da zao	Traditional chinese medicine	0.5730660240279604
IL10	bi ma zi	Traditional chinese medicine	0.5733630251095998
IL10	ju ju	Traditional chinese medicine	0.5892583399312722
IL10	xi ming zi	Traditional chinese medicine	0.6047733033110039
IL10	xi ming	Traditional chinese medicine	0.6047733033110039
IL10	feng xian tou gu cao	Traditional chinese medicine	0.6293246987641893
IL10	mu bie zi	Traditional chinese medicine	0.6376883807143044
IL10	ku lian zi	Traditional chinese medicine	0.6494531965050034
IL10	meng chong	Traditional chinese medicine	0.6494531965050034
IL10	yang gan	Traditional chinese medicine	0.7080143535810806
IL10	qian hu	Traditional chinese medicine	0.7265930282716373
IL10	shu she ling zhi	Traditional chinese medicine	0.7360395286628084
IL10	zhang guo gan cao	Traditional chinese medicine	0.7455927360799358
IL10	jiang xing huang jing	Traditional chinese medicine	0.7749075178238566
IL10	long yan rou	Traditional chinese medicine	0.7840695997503775
IL10	jiang dou	Traditional chinese medicine	0.825385096294145
IL10	zhu ling	Traditional chinese medicine	0.8366259588989828
IL10	san bai cao gen	Traditional chinese medicine	0.8473318805671032
IL10	san bai cao	Traditional chinese medicine	0.8473318805671032
IL10	yin er	Traditional chinese medicine	0.8691188184806801
IL10	feng mi	Traditional chinese medicine	0.8691659311443987
IL10	qin cai	Traditional chinese medicine	0.895659790421176
IL10	hu lu ba	Traditional chinese medicine	0.9952293390884828
IL10	sha zao ye	Traditional chinese medicine	1
IL10	ju ye	Traditional chinese medicine	1
IL10	man tuo luo ye	Traditional chinese medicine	1
IL10	shi ye	Traditional chinese medicine	1
IL10	bei ai ye	Traditional chinese medicine	1
IL10	jia zhu tao ye	Traditional chinese medicine	1
IL10	song ye	Traditional chinese medicine	1
IL10	mu dan pi	Traditional chinese medicine	1
IL10	qiao mu ci tong pi	Traditional chinese medicine	1
IL10	sang bai pi	Traditional chinese medicine	1
IL10	gou shu pi	Traditional chinese medicine	1
IL10	rou gui	Traditional chinese medicine	1
IL10	huang bai	Traditional chinese medicine	1
IL10	mei hua	Traditional chinese medicine	1
IL10	ge hua	Traditional chinese medicine	1
IL10	huai hua	Traditional chinese medicine	1
IL10	tian gua hua	Traditional chinese medicine	1
IL10	nan gua hua	Traditional chinese medicine	1
IL10	hu lu hua	Traditional chinese medicine	1
IL10	pi jiu hua	Traditional chinese medicine	1
IL10	wu hua guo	Traditional chinese medicine	1
IL10	dai dai hua	Traditional chinese medicine	1
IL10	yi mu cao hua	Traditional chinese medicine	1
IL10	zi hua man tuo luo	Traditional chinese medicine	1
IL10	song hua fen	Traditional chinese medicine	1
IL10	teng huang	Traditional chinese medicine	1
IL10	song xiang	Traditional chinese medicine	1
IL10	xun lu xiang	Traditional chinese medicine	1
IL10	song jie you	Traditional chinese medicine	1
IL10	xiao ye hai zao	Traditional chinese medicine	1
IL10	dong gu	Traditional chinese medicine	1
IL10	che qian zi	Traditional chinese medicine	1
IL10	tian xing ren	Traditional chinese medicine	1
IL10	ku xing ren	Traditional chinese medicine	1
IL10	tao ren	Traditional chinese medicine	1
IL10	ci li zi	Traditional chinese medicine	1
IL10	bi tao gan	Traditional chinese medicine	1
IL10	chong wei zi	Traditional chinese medicine	1
IL10	bai su zi	Traditional chinese medicine	1
IL10	man tuo luo zi	Traditional chinese medicine	1
IL10	la jiao	Traditional chinese medicine	1
IL10	kai xin guo	Traditional chinese medicine	1
IL10	ka fei dou	Traditional chinese medicine	1
IL10	huai jiao	Traditional chinese medicine	1
IL10	luo han guo	Traditional chinese medicine	1
IL10	nan gua gan	Traditional chinese medicine	1
IL10	nan gua di	Traditional chinese medicine	1
IL10	nan gua zi	Traditional chinese medicine	1
IL10	hu lu zi	Traditional chinese medicine	1
IL10	hu lu	Traditional chinese medicine	1
IL10	hu lu piao	Traditional chinese medicine	1
IL10	pu zhong ke	Traditional chinese medicine	1
IL10	tian gua zi	Traditional chinese medicine	1
IL10	tian gua di	Traditional chinese medicine	1
IL10	bai jie zi	Traditional chinese medicine	1
IL10	suan zao ren	Traditional chinese medicine	1
IL10	sha zao	Traditional chinese medicine	1
IL10	bai pu tao gan	Traditional chinese medicine	1
IL10	yue zhi shi	Traditional chinese medicine	1
IL10	tian cheng pi	Traditional chinese medicine	1
IL10	gou yuan zhi ke	Traditional chinese medicine	1
IL10	gou yuan zhi shi	Traditional chinese medicine	1
IL10	chen pi	Traditional chinese medicine	1
IL10	qing pi	Traditional chinese medicine	1
IL10	ju bai	Traditional chinese medicine	1
IL10	ju he	Traditional chinese medicine	1
IL10	xiang yuan	Traditional chinese medicine	1
IL10	ning meng	Traditional chinese medicine	1
IL10	sang shen	Traditional chinese medicine	1
IL10	fan li zhi	Traditional chinese medicine	1
IL10	yuan sui zi	Traditional chinese medicine	1
IL10	li zhi he	Traditional chinese medicine	1
IL10	cang er zi	Traditional chinese medicine	1
IL10	yi zhi	Traditional chinese medicine	1
IL10	bin lang	Traditional chinese medicine	1
IL10	zao bin lang	Traditional chinese medicine	1
IL10	gu ya	Traditional chinese medicine	1
IL10	dao ya	Traditional chinese medicine	1
IL10	geng mi	Traditional chinese medicine	1
IL10	da fu pi	Traditional chinese medicine	1
IL10	ma huang	Traditional chinese medicine	1
IL10	ni han wa leng zi	Traditional chinese medicine	1
IL10	tu bie chong	Traditional chinese medicine	1
