# Supplementary material for: Systematic analysis of bacterial lipopolysaccharide-related genes and immune cell infiltration characteristics in pediatric septic shock using integrated bioinformatics and machine learning approaches
Source: Front Bioinform. 2026 May 29;6:1729982. doi: 10.3389/fbinf.2026.1729982 (PMC13261020; doi:10.3389/fbinf.2026.1729982)
Supplement: Supplementary file 10 [file Supplementaryfile1.zip › Molecular docking/MMP9.txt]

Selection	Association Name	Association Type	Significance
MMP9	dan shen	Traditional chinese medicine	0.0015892005001297102
MMP9	man jing zi	Traditional chinese medicine	0.0018712231528407505
MMP9	huang si yu jin	Traditional chinese medicine	0.0019619195530068815
MMP9	jiang huang	Traditional chinese medicine	0.0019750878852766132
MMP9	huang qin	Traditional chinese medicine	0.0022423940862898186
MMP9	cha shu gen	Traditional chinese medicine	0.002272924407957439
MMP9	e bu shi cao	Traditional chinese medicine	0.002561562268010024
MMP9	ren shen hua	Traditional chinese medicine	0.002765903730704854
MMP9	ren shen lu	Traditional chinese medicine	0.002766658318295153
MMP9	ren shen ye	Traditional chinese medicine	0.0027674129987112963
MMP9	ren shen	Traditional chinese medicine	0.0028045063300117376
MMP9	di dan cao	Traditional chinese medicine	0.003087026375218432
MMP9	hou pu hua	Traditional chinese medicine	0.0031520104719859406
MMP9	hou pu	Traditional chinese medicine	0.003320851595316507
MMP9	cao su	Traditional chinese medicine	0.003489029971032494
MMP9	cao su	Traditional chinese medicine	0.003489029971032494
MMP9	bai hua she she cao	Traditional chinese medicine	0.0037558298804850586
MMP9	zhi mu	Traditional chinese medicine	0.0041856064435510775
MMP9	da huang	Traditional chinese medicine	0.004235815476306638
MMP9	san qi	Traditional chinese medicine	0.004361462898633943
MMP9	shi chang pu	Traditional chinese medicine	0.004414126467489501
MMP9	su mu	Traditional chinese medicine	0.004524523669907423
MMP9	san qi ye	Traditional chinese medicine	0.004563149990570855
MMP9	san qi hua	Traditional chinese medicine	0.004563149990570855
MMP9	guan bai fu	Traditional chinese medicine	0.004704404832336501
MMP9	mo jia huang qi	Traditional chinese medicine	0.005799010137398242
MMP9	lei wan	Traditional chinese medicine	0.006208487831552163
MMP9	ru xiang	Traditional chinese medicine	0.006674626509827441
MMP9	qing feng teng	Traditional chinese medicine	0.006675158398616356
MMP9	nan she teng guo	Traditional chinese medicine	0.006685705396162521
MMP9	nan she teng	Traditional chinese medicine	0.006750272708312645
MMP9	qi ye yi zhi hua	Traditional chinese medicine	0.007009153408372581
MMP9	ban zhi lian	Traditional chinese medicine	0.007494467679415343
MMP9	hai pan che	Traditional chinese medicine	0.007569559989126766
MMP9	chan su	Traditional chinese medicine	0.007786801826084158
MMP9	jiang pi	Traditional chinese medicine	0.008022559946836412
MMP9	sheng jiang	Traditional chinese medicine	0.00806025881703335
MMP9	dong chong xia cao	Traditional chinese medicine	0.008062882980691879
MMP9	gan jiang	Traditional chinese medicine	0.00811277474356953
MMP9	zao jia zi	Traditional chinese medicine	0.008120397216930298
MMP9	da zao jia	Traditional chinese medicine	0.008186323553319158
MMP9	zao jiao ci	Traditional chinese medicine	0.008318363917709203
MMP9	sang ji sheng	Traditional chinese medicine	0.008429072997554085
MMP9	jin gui lian	Traditional chinese medicine	0.008531787153342109
MMP9	hong hua	Traditional chinese medicine	0.008761634334258576
MMP9	ling zhi	Traditional chinese medicine	0.008818242119120745
MMP9	chuan xiong	Traditional chinese medicine	0.008842891883194884
MMP9	bai hua dan	Traditional chinese medicine	0.008963997509667889
MMP9	hong shen	Traditional chinese medicine	0.008971397700179996
MMP9	jiang hua gen	Traditional chinese medicine	0.00905780860229619
MMP9	qian jin teng	Traditional chinese medicine	0.00917766014847209
MMP9	shan ci gu	Traditional chinese medicine	0.009497627373745696
MMP9	sheng di huang	Traditional chinese medicine	0.010036623662993183
MMP9	yan fu mu gen	Traditional chinese medicine	0.01009792046677265
MMP9	chi shao	Traditional chinese medicine	0.010168679992827502
MMP9	gan cao	Traditional chinese medicine	0.010217799914307777
MMP9	di huang	Traditional chinese medicine	0.010817252356933404
MMP9	ze qi	Traditional chinese medicine	0.011032439842913805
MMP9	fu xiong	Traditional chinese medicine	0.011268772197823594
MMP9	ku shen	Traditional chinese medicine	0.01141991263270839
MMP9	ze xie	Traditional chinese medicine	0.01170228037006503
MMP9	teng huang	Traditional chinese medicine	0.011771616381002353
MMP9	gao ben	Traditional chinese medicine	0.011901854501563308
MMP9	wu yao	Traditional chinese medicine	0.012332940824389965
MMP9	fu rong hua	Traditional chinese medicine	0.012416979905486883
MMP9	xi xian cao	Traditional chinese medicine	0.012416979905486883
MMP9	huang lian	Traditional chinese medicine	0.012519683751343963
MMP9	ge hua	Traditional chinese medicine	0.012868735480536094
MMP9	ba ji tian	Traditional chinese medicine	0.013101668437730831
MMP9	shang lu	Traditional chinese medicine	0.013170016603628832
MMP9	juan bai	Traditional chinese medicine	0.013170016603628832
MMP9	ge gen	Traditional chinese medicine	0.013468203979126715
MMP9	yin yang huo	Traditional chinese medicine	0.0135267328982362
MMP9	niu bang zi	Traditional chinese medicine	0.013746874665146335
MMP9	long kui	Traditional chinese medicine	0.013874469306655198
MMP9	tou ding yi ke zhu	Traditional chinese medicine	0.014018327816879242
MMP9	feng du	Traditional chinese medicine	0.014095199105930718
MMP9	chuan shan long	Traditional chinese medicine	0.014135820834295437
MMP9	fu rong ye	Traditional chinese medicine	0.014381563041969964
MMP9	yi ye mu tou hui	Traditional chinese medicine	0.014381563041969964
MMP9	fang ji	Traditional chinese medicine	0.014600150596943222
MMP9	shu qi	Traditional chinese medicine	0.01479865543573084
MMP9	ling xiao gen	Traditional chinese medicine	0.015369405922572018
MMP9	wa er cao	Traditional chinese medicine	0.015369405922572018
MMP9	li zhi cao	Traditional chinese medicine	0.01547993226788176
MMP9	xiang hei zhong cao zi	Traditional chinese medicine	0.015492495600386982
MMP9	chui pen cao	Traditional chinese medicine	0.01584601221955697
MMP9	chang shan	Traditional chinese medicine	0.01637267550639982
MMP9	xiang chun zi	Traditional chinese medicine	0.016469353247701348
MMP9	xiang chun bai pi	Traditional chinese medicine	0.016593741448362738
MMP9	she gan	Traditional chinese medicine	0.016718288321965022
MMP9	ye ju hua	Traditional chinese medicine	0.016719803730541404
MMP9	shi hu	Traditional chinese medicine	0.01679395595893614
MMP9	wu geng wu jia pi	Traditional chinese medicine	0.01735627322893614
MMP9	ling xiao hua	Traditional chinese medicine	0.01735627322893614
MMP9	yu xing cao	Traditional chinese medicine	0.01761931543995823
MMP9	fu zi	Traditional chinese medicine	0.01769810872119411
MMP9	e shu	Traditional chinese medicine	0.01769810872119411
MMP9	bai guo	Traditional chinese medicine	0.017906760192544877
MMP9	ying xing ye	Traditional chinese medicine	0.018024184384604094
MMP9	niu pang gen	Traditional chinese medicine	0.018128529828108742
MMP9	lei gong teng	Traditional chinese medicine	0.01817970328773211
MMP9	duan zui lao guan cao	Traditional chinese medicine	0.01835532946265923
MMP9	yan fu gen bai pi	Traditional chinese medicine	0.018767552717830902
MMP9	mu xiang	Traditional chinese medicine	0.018820860072336285
MMP9	san bai cao gen	Traditional chinese medicine	0.01898753052622338
MMP9	san bai cao	Traditional chinese medicine	0.01898753052622338
MMP9	fu shen	Traditional chinese medicine	0.019086952147463285
MMP9	nv zhen zi	Traditional chinese medicine	0.019358212311649702
MMP9	pi jiu hua	Traditional chinese medicine	0.019750972991508388
MMP9	dang gui	Traditional chinese medicine	0.019801418369925147
MMP9	bai lan hua	Traditional chinese medicine	0.0203647672162593
MMP9	hai zhou chang shan	Traditional chinese medicine	0.0203647672162593
MMP9	hai zao	Traditional chinese medicine	0.020542816793153538
MMP9	jiao gu lan	Traditional chinese medicine	0.02068198820088842
MMP9	shi di	Traditional chinese medicine	0.021001443631429115
MMP9	chai hu	Traditional chinese medicine	0.021062990992271075
MMP9	ye yu	Traditional chinese medicine	0.02137518103025019
MMP9	nv zhen pi	Traditional chinese medicine	0.022227248475581544
MMP9	xuan fu hua	Traditional chinese medicine	0.022299987963103104
MMP9	xuan fu jin fei cao	Traditional chinese medicine	0.022299987963103104
MMP9	pei lan	Traditional chinese medicine	0.02238941313517827
MMP9	jin chuang xiao cao	Traditional chinese medicine	0.02238941313517827
MMP9	ju geng	Traditional chinese medicine	0.02306002831563236
MMP9	qin pi	Traditional chinese medicine	0.023127668856429456
MMP9	jin she tui ke	Traditional chinese medicine	0.02315315788536159
MMP9	fu ling	Traditional chinese medicine	0.023370280209028566
MMP9	zhu ru	Traditional chinese medicine	0.023407479883935274
MMP9	xia ku cao	Traditional chinese medicine	0.023608688403657097
MMP9	shi liu hua	Traditional chinese medicine	0.023980373390303886
MMP9	shi liu pi	Traditional chinese medicine	0.02442433103094114
MMP9	wu ye cha	Traditional chinese medicine	0.024429397712632136
MMP9	xuan can	Traditional chinese medicine	0.02516557443300412
MMP9	fei long zhang xue	Traditional chinese medicine	0.025639358632266424
MMP9	huan cao shi hu	Traditional chinese medicine	0.026484852773371002
MMP9	ma huang gen	Traditional chinese medicine	0.026528985217891123
MMP9	shi liu zi	Traditional chinese medicine	0.026784052232238977
MMP9	bei dou gen	Traditional chinese medicine	0.027908575035198974
MMP9	ai ye	Traditional chinese medicine	0.028430779600934115
MMP9	an xi xiang	Traditional chinese medicine	0.02855591148964104
MMP9	niu xi	Traditional chinese medicine	0.0298740749134056
MMP9	da shan zha	Traditional chinese medicine	0.030299582083546384
MMP9	shan zha	Traditional chinese medicine	0.030584176735895124
MMP9	jin ji er gen pi	Traditional chinese medicine	0.030642708397367324
MMP9	jin que hua	Traditional chinese medicine	0.030642708397367324
MMP9	jin ji er	Traditional chinese medicine	0.030642708397367324
MMP9	feng lun cai	Traditional chinese medicine	0.030642708397367324
MMP9	gou qi zi	Traditional chinese medicine	0.0308260524916016
MMP9	ren dong teng	Traditional chinese medicine	0.031079352091049284
MMP9	mo yao	Traditional chinese medicine	0.031123191392729153
MMP9	dong ling cao	Traditional chinese medicine	0.032162755265694856
MMP9	yin chen	Traditional chinese medicine	0.03245220740147277
MMP9	kun bu	Traditional chinese medicine	0.03250398794223557
MMP9	guan sheng ma	Traditional chinese medicine	0.03274537941256115
MMP9	chuan xu duan	Traditional chinese medicine	0.03274537941256115
MMP9	qing hao	Traditional chinese medicine	0.0331988718747827
MMP9	tong guan teng	Traditional chinese medicine	0.03373647291556465
MMP9	pu gong ying	Traditional chinese medicine	0.03373647291556465
MMP9	ban wu	Traditional chinese medicine	0.033802710565668304
MMP9	xuan hua gen	Traditional chinese medicine	0.033802710565668304
MMP9	ye shan yao	Traditional chinese medicine	0.03433170041548427
MMP9	zhong jie feng	Traditional chinese medicine	0.03433170041548427
MMP9	luo xin fu	Traditional chinese medicine	0.034864061847955125
MMP9	ji xue teng	Traditional chinese medicine	0.034864061847955125
MMP9	rou mao yin yang huo	Traditional chinese medicine	0.034864061847955125
MMP9	huang shu kui hua	Traditional chinese medicine	0.035228860285513974
MMP9	sang ye	Traditional chinese medicine	0.035380444508826034
MMP9	sang zhi	Traditional chinese medicine	0.03547370543413008
MMP9	ba qia	Traditional chinese medicine	0.035529070317334085
MMP9	lian zi xin	Traditional chinese medicine	0.03566150385913416
MMP9	ya dan zi	Traditional chinese medicine	0.036885971912715365
MMP9	ye ma zhui	Traditional chinese medicine	0.03699889442987002
MMP9	wu wei zi	Traditional chinese medicine	0.03755693840742933
MMP9	da hai ma	Traditional chinese medicine	0.0380724107684798
MMP9	di jin cao	Traditional chinese medicine	0.0380724107684798
MMP9	mu bie zi	Traditional chinese medicine	0.03825723887707787
MMP9	ma huang	Traditional chinese medicine	0.038403040274440324
MMP9	du zhong	Traditional chinese medicine	0.0384074774699837
MMP9	fo shou gua	Traditional chinese medicine	0.03917724140999794
MMP9	xian he cao	Traditional chinese medicine	0.03917724140999794
MMP9	gan qi	Traditional chinese medicine	0.039322897028071874
MMP9	cang shu	Traditional chinese medicine	0.039322897028071874
MMP9	sang shen	Traditional chinese medicine	0.0393550847164103
MMP9	lian qiao	Traditional chinese medicine	0.03947691370357866
MMP9	sang bai pi	Traditional chinese medicine	0.039559556987812196
MMP9	ku zhi	Traditional chinese medicine	0.0397935552189133
MMP9	gui ding	Traditional chinese medicine	0.04068875399589931
MMP9	xian mao	Traditional chinese medicine	0.04131757210933622
MMP9	di fu zi	Traditional chinese medicine	0.04134484328863413
MMP9	xin jiang zi cao	Traditional chinese medicine	0.04165691225773622
MMP9	guang ze lan	Traditional chinese medicine	0.04240755612390461
MMP9	di sun	Traditional chinese medicine	0.04350170188258507
MMP9	zi hua ye ju	Traditional chinese medicine	0.049035494185785455
MMP9	shi ye	Traditional chinese medicine	0.04999248603643847
MMP9	quan shen	Traditional chinese medicine	0.05015499414467208
MMP9	tu si zi	Traditional chinese medicine	0.050316723505866655
MMP9	gui zhi	Traditional chinese medicine	0.050650739501191
MMP9	bei cang shu	Traditional chinese medicine	0.05127878464882152
MMP9	ma ti da huang	Traditional chinese medicine	0.05130743095096494
MMP9	yi zhi	Traditional chinese medicine	0.05230398232954916
MMP9	he geng	Traditional chinese medicine	0.053039551649133695
MMP9	he ye ti	Traditional chinese medicine	0.053039551649133695
MMP9	lian xu	Traditional chinese medicine	0.053039551649133695
MMP9	shi lian zi	Traditional chinese medicine	0.053039551649133695
MMP9	lian yi	Traditional chinese medicine	0.0531189991433712
MMP9	ou jie	Traditional chinese medicine	0.0531189991433712
MMP9	lian fang	Traditional chinese medicine	0.05343745756117494
MMP9	wu zhu yu	Traditional chinese medicine	0.05351547869087096
MMP9	su xin hua	Traditional chinese medicine	0.05353931253001121
MMP9	zi cao	Traditional chinese medicine	0.053688367934435814
MMP9	shan zhu yu	Traditional chinese medicine	0.05386148926321433
MMP9	he ye	Traditional chinese medicine	0.05423830606302562
MMP9	he hua	Traditional chinese medicine	0.05431876223713774
MMP9	tu mu xiang	Traditional chinese medicine	0.054652219846610874
MMP9	mao dong qing	Traditional chinese medicine	0.05467608777101555
MMP9	ou	Traditional chinese medicine	0.05537088548123779
MMP9	di yu	Traditional chinese medicine	0.055668540770876705
MMP9	hong dou kou	Traditional chinese medicine	0.056008649948646495
MMP9	gan chan	Traditional chinese medicine	0.05669088075509866
MMP9	fan li zhi gen	Traditional chinese medicine	0.056962756256319004
MMP9	ha ke	Traditional chinese medicine	0.0590999807977766
MMP9	zi zhi	Traditional chinese medicine	0.05926704378245122
MMP9	huang jing	Traditional chinese medicine	0.05944686238115686
MMP9	tian ma	Traditional chinese medicine	0.061058715256743244
MMP9	ku gua	Traditional chinese medicine	0.061360890397427266
MMP9	gan song	Traditional chinese medicine	0.06158910580842399
MMP9	shi ye gan song	Traditional chinese medicine	0.06158910580842399
MMP9	mi hou tao gen	Traditional chinese medicine	0.06189818070498673
MMP9	guang guo gan cao	Traditional chinese medicine	0.06245577965644577
MMP9	zi ding xiang pi	Traditional chinese medicine	0.06275685128643356
MMP9	lv si yu jin	Traditional chinese medicine	0.06275685128643356
MMP9	hu ji sheng	Traditional chinese medicine	0.06275685128643356
MMP9	luo han guo	Traditional chinese medicine	0.06295365757446268
MMP9	suan zao ren	Traditional chinese medicine	0.06295365757446268
MMP9	lu jiao	Traditional chinese medicine	0.06333348960765109
MMP9	xi ye chong wei zi	Traditional chinese medicine	0.06510587013088433
MMP9	fu she	Traditional chinese medicine	0.06510587013088433
MMP9	jin yin hua	Traditional chinese medicine	0.06520135158213161
MMP9	ning xia di gu pi	Traditional chinese medicine	0.06580954135555334
MMP9	qian cao	Traditional chinese medicine	0.06580954135555334
MMP9	tu bei mu	Traditional chinese medicine	0.06628718339341892
MMP9	di gu pi	Traditional chinese medicine	0.06798142858657434
MMP9	lian zi	Traditional chinese medicine	0.06802107000898112
MMP9	ma chi xian	Traditional chinese medicine	0.06827669768424814
MMP9	huo ma ren	Traditional chinese medicine	0.07003614780041902
MMP9	yan hu suo	Traditional chinese medicine	0.07054829860453282
MMP9	gao liang jiang	Traditional chinese medicine	0.07203124907520948
MMP9	jin ying gen	Traditional chinese medicine	0.07226259554158464
MMP9	jin zhan hua	Traditional chinese medicine	0.07340668642168353
MMP9	jin ying zi	Traditional chinese medicine	0.07347159012404272
MMP9	qing hua jiao	Traditional chinese medicine	0.07347159012404272
MMP9	ce bai ye	Traditional chinese medicine	0.07468527025817857
MMP9	ce bai ye	Traditional chinese medicine	0.07468527025817857
MMP9	gu sui bu	Traditional chinese medicine	0.07590365680623506
MMP9	ge shan xiao	Traditional chinese medicine	0.07712677074121974
MMP9	xiang cong bai	Traditional chinese medicine	0.07731598606688975
MMP9	da suan	Traditional chinese medicine	0.07813718280487646
MMP9	zi su	Traditional chinese medicine	0.07815540526384697
MMP9	she chuang zi	Traditional chinese medicine	0.07923962578852996
MMP9	da bai bu	Traditional chinese medicine	0.08206692372620626
MMP9	zhi zhu xiang	Traditional chinese medicine	0.083936073677149
MMP9	xiao cao	Traditional chinese medicine	0.083936073677149
MMP9	jiao mu	Traditional chinese medicine	0.0855269791996154
MMP9	yuan zhi	Traditional chinese medicine	0.0855269791996154
MMP9	luo xuan zao	Traditional chinese medicine	0.08558319202539882
MMP9	bi cheng qie	Traditional chinese medicine	0.08582272043500307
MMP9	hua jiao	Traditional chinese medicine	0.08592671840143563
MMP9	ju ye san qi	Traditional chinese medicine	0.08915391541544901
MMP9	huang qi	Traditional chinese medicine	0.08962261102955887
MMP9	huang jing ye	Traditional chinese medicine	0.09037766369981456
MMP9	huang jing zi	Traditional chinese medicine	0.09037766369981456
MMP9	pi pa ye	Traditional chinese medicine	0.09165406883029915
MMP9	mang guo he	Traditional chinese medicine	0.09196078716198679
MMP9	you tong ye	Traditional chinese medicine	0.09346719275670534
MMP9	sheng ma	Traditional chinese medicine	0.09346719275670534
MMP9	mu hu die	Traditional chinese medicine	0.09451109635584269
MMP9	rong mao he zi	Traditional chinese medicine	0.09575878422732438
MMP9	xi qing guo	Traditional chinese medicine	0.09575878422732438
MMP9	zang qing guo	Traditional chinese medicine	0.09575878422732438
MMP9	bai zhi	Traditional chinese medicine	0.0978789712316116
MMP9	song ye	Traditional chinese medicine	0.09855376783291488
MMP9	song jie you	Traditional chinese medicine	0.09855376783291488
MMP9	he zi	Traditional chinese medicine	0.09855376783291488
MMP9	qin jiao	Traditional chinese medicine	0.09866387167705273
MMP9	bu gu zhi	Traditional chinese medicine	0.09996916801114618
MMP9	san ye yu zhi zi	Traditional chinese medicine	0.09997579547367284
MMP9	san ye mu tong	Traditional chinese medicine	0.09997579547367284
MMP9	ya ma zi	Traditional chinese medicine	0.10428846697912282
MMP9	ba dou ye	Traditional chinese medicine	0.10527520339051509
MMP9	ba dou	Traditional chinese medicine	0.10527520339051509
MMP9	ba dou mu	Traditional chinese medicine	0.10527520339051509
MMP9	zhi zi	Traditional chinese medicine	0.10566115886161316
MMP9	mu gua	Traditional chinese medicine	0.10661310120554968
MMP9	hu lu ba	Traditional chinese medicine	0.10708522178723877
MMP9	he shou wu	Traditional chinese medicine	0.10772537239652774
MMP9	mai dong	Traditional chinese medicine	0.11056051493550194
MMP9	chuan bei mu	Traditional chinese medicine	0.1120175913532285
MMP9	yu mi xu	Traditional chinese medicine	0.11249712009089377
MMP9	chun lian zi	Traditional chinese medicine	0.11475191469712312
MMP9	chao xian yin yang huo	Traditional chinese medicine	0.11612718159719163
MMP9	lou zi	Traditional chinese medicine	0.11788847945989853
MMP9	song hua fen	Traditional chinese medicine	0.12191705249715835
MMP9	tu bie chong	Traditional chinese medicine	0.12837054104629342
MMP9	xiang fu	Traditional chinese medicine	0.12837054104629342
MMP9	shen jin cao	Traditional chinese medicine	0.13018301253862824
MMP9	tian ming jing	Traditional chinese medicine	0.13450957663267718
MMP9	tian ming jing	Traditional chinese medicine	0.13450957663267718
MMP9	dang shen	Traditional chinese medicine	0.13529644669607113
MMP9	ban xia	Traditional chinese medicine	0.1368072671999435
MMP9	qian li xiang	Traditional chinese medicine	0.14035925245336298
MMP9	chen pi	Traditional chinese medicine	0.14132275500767022
MMP9	xi hong hua	Traditional chinese medicine	0.15220285772059647
MMP9	jue ming zi	Traditional chinese medicine	0.1553988678668845
MMP9	shan nai	Traditional chinese medicine	0.16471650317510106
MMP9	hai xing	Traditional chinese medicine	0.17912268686255461
MMP9	hei zhi ma	Traditional chinese medicine	0.18363927842142982
MMP9	ban lan gen	Traditional chinese medicine	0.1906337511920718
MMP9	qian qu cai	Traditional chinese medicine	0.19069660135333427
MMP9	yun zhi	Traditional chinese medicine	0.19125535467011082
MMP9	song xiang	Traditional chinese medicine	0.19744027549363102
MMP9	mu ding xiang	Traditional chinese medicine	0.19936846991204626
MMP9	ding xiang	Traditional chinese medicine	0.20377019521768763
MMP9	qi she	Traditional chinese medicine	0.20878642440198042
MMP9	chuan wu	Traditional chinese medicine	0.20956533145314926
MMP9	yu gan zi	Traditional chinese medicine	0.20989035534169206
MMP9	fu xiao mai	Traditional chinese medicine	0.21110716472640112
MMP9	yin er	Traditional chinese medicine	0.21842755328696192
MMP9	zhu jie shen ye	Traditional chinese medicine	0.22383319788285294
MMP9	yang tao ye	Traditional chinese medicine	0.23114577555497967
MMP9	yang tao gen	Traditional chinese medicine	0.23114577555497967
MMP9	yang tao	Traditional chinese medicine	0.23299292442972078
MMP9	hou tou jun	Traditional chinese medicine	0.2340412678017834
MMP9	tang gu te da huang	Traditional chinese medicine	0.23484774963713975
MMP9	zhu jie shen	Traditional chinese medicine	0.23671028883637849
MMP9	fan shi liu	Traditional chinese medicine	0.24349120488993015
MMP9	bai man tuo luo zi	Traditional chinese medicine	0.24614002840301513
MMP9	fan shi liu ye	Traditional chinese medicine	0.2471792900953771
MMP9	yang jin hua	Traditional chinese medicine	0.2480496549329911
MMP9	ju bai	Traditional chinese medicine	0.24937845961858968
MMP9	ju ye	Traditional chinese medicine	0.24984425922732018
MMP9	ju he	Traditional chinese medicine	0.24984425922732018
MMP9	ci li zi	Traditional chinese medicine	0.25967646617270934
MMP9	wen e shu	Traditional chinese medicine	0.25967646617270934
MMP9	qing pi	Traditional chinese medicine	0.26222674869010776
MMP9	pian jiang huang	Traditional chinese medicine	0.26560035667498194
MMP9	yu jin	Traditional chinese medicine	0.26560035667498194
MMP9	tie pi shi hu	Traditional chinese medicine	0.27123213921347167
MMP9	hai shen	Traditional chinese medicine	0.27716280143223143
MMP9	xiao ye hai zao	Traditional chinese medicine	0.2797169051171664
MMP9	wang jiang nan	Traditional chinese medicine	0.2817677907267915
MMP9	feng ru	Traditional chinese medicine	0.28286631373655385
MMP9	deng long cao	Traditional chinese medicine	0.2942570934465714
MMP9	dou chi jiang	Traditional chinese medicine	0.30276179146676324
MMP9	che qian cao	Traditional chinese medicine	0.30276179146676324
MMP9	zhi zi hua	Traditional chinese medicine	0.31579390083931363
MMP9	che qian zi	Traditional chinese medicine	0.31799861200785434
MMP9	gua lou	Traditional chinese medicine	0.33369943803617663
MMP9	gua lou pi	Traditional chinese medicine	0.33598126961968844
MMP9	gua lou zi	Traditional chinese medicine	0.33598126961968844
MMP9	chou chun pi	Traditional chinese medicine	0.373867543013737
MMP9	feng yan jia	Traditional chinese medicine	0.373867543013737
MMP9	la jiao	Traditional chinese medicine	0.3739376826714687
MMP9	bai zi ren	Traditional chinese medicine	0.38625923154385655
MMP9	tian hua fen	Traditional chinese medicine	0.38625923154385655
MMP9	li zi ren	Traditional chinese medicine	0.40407141454048345
MMP9	chen xiang	Traditional chinese medicine	0.40407141454048345
MMP9	ju hua	Traditional chinese medicine	0.4089378406351108
MMP9	rou cong rong	Traditional chinese medicine	0.40926247459400744
MMP9	xun ma	Traditional chinese medicine	0.41007260234505016
MMP9	zi cai	Traditional chinese medicine	0.4118752838711916
MMP9	gou teng	Traditional chinese medicine	0.4171357685256335
MMP9	cong zi	Traditional chinese medicine	0.4497014856304528
MMP9	bai shao	Traditional chinese medicine	0.45249500273180665
MMP9	cong bai	Traditional chinese medicine	0.46379549014665317
MMP9	niu zhi	Traditional chinese medicine	0.48598507207672703
MMP9	yan jing she	Traditional chinese medicine	0.5135227569718969
MMP9	yuan sui zi	Traditional chinese medicine	0.5263871886809877
MMP9	yuan sui	Traditional chinese medicine	0.5263871886809877
MMP9	pu huang	Traditional chinese medicine	0.5360786800183209
MMP9	shang zhi zi	Traditional chinese medicine	0.5753213464482321
MMP9	bai pu tao gan	Traditional chinese medicine	0.6057892175843353
MMP9	du zhong ye	Traditional chinese medicine	0.6348219324781286
MMP9	guang huo xiang	Traditional chinese medicine	0.64214133643698
MMP9	sha ji	Traditional chinese medicine	0.6472881598489142
MMP9	yue zhi shi	Traditional chinese medicine	0.6793275414770653
MMP9	tian cheng pi	Traditional chinese medicine	0.6833113334208234
MMP9	dai dai hua	Traditional chinese medicine	0.7317332905446975
MMP9	huai jiao	Traditional chinese medicine	0.7999292018206385
MMP9	huai zhi	Traditional chinese medicine	0.7999292018206385
MMP9	da zao	Traditional chinese medicine	0.8408363887013579
MMP9	shi diao bai	Traditional chinese medicine	0.8501796012254245
MMP9	feng mi	Traditional chinese medicine	0.8833035069368761
MMP9	huai hua	Traditional chinese medicine	0.923344795279886
MMP9	yuan she xiang	Traditional chinese medicine	0.9918231310488123
MMP9	wu mei	Traditional chinese medicine	0.999546193926143
MMP9	man tuo luo ye	Traditional chinese medicine	1
MMP9	da qing ye	Traditional chinese medicine	1
MMP9	ju hua ye	Traditional chinese medicine	1
MMP9	jia zhu tao ye	Traditional chinese medicine	1
MMP9	gou shu pi	Traditional chinese medicine	1
MMP9	rou gui	Traditional chinese medicine	1
MMP9	tian gua hua	Traditional chinese medicine	1
MMP9	xiang ri kui hua	Traditional chinese medicine	1
MMP9	kui hua pan	Traditional chinese medicine	1
MMP9	zi hua man tuo luo	Traditional chinese medicine	1
MMP9	xiang guo	Traditional chinese medicine	1
MMP9	tian xing ren	Traditional chinese medicine	1
MMP9	tao ren	Traditional chinese medicine	1
MMP9	hong fu pen zi	Traditional chinese medicine	1
MMP9	bi tao gan	Traditional chinese medicine	1
MMP9	bai su zi	Traditional chinese medicine	1
MMP9	man tuo luo zi	Traditional chinese medicine	1
MMP9	ka fei dou	Traditional chinese medicine	1
MMP9	bi ma zi	Traditional chinese medicine	1
MMP9	tian gua zi	Traditional chinese medicine	1
MMP9	tian gua di	Traditional chinese medicine	1
MMP9	si gua luo	Traditional chinese medicine	1
MMP9	rou dou kou	Traditional chinese medicine	1
MMP9	rou dou kou yi	Traditional chinese medicine	1
MMP9	bai jie zi	Traditional chinese medicine	1
MMP9	lai fu zi	Traditional chinese medicine	1
MMP9	gou ju	Traditional chinese medicine	1
MMP9	bo luo mi	Traditional chinese medicine	1
MMP9	ji li	Traditional chinese medicine	1
MMP9	xiao hui xiang	Traditional chinese medicine	1
MMP9	li zhi he	Traditional chinese medicine	1
MMP9	bin lang	Traditional chinese medicine	1
MMP9	zao bin lang	Traditional chinese medicine	1
MMP9	ye zao	Traditional chinese medicine	1
MMP9	dao ya	Traditional chinese medicine	1
