# Supplementary material for: Systematic analysis of bacterial lipopolysaccharide-related genes and immune cell infiltration characteristics in pediatric septic shock using integrated bioinformatics and machine learning approaches
Source: Front Bioinform. 2026 May 29;6:1729982. doi: 10.3389/fbinf.2026.1729982 (PMC13261020; doi:10.3389/fbinf.2026.1729982)
Supplement: Supplementary file 10 [file Supplementaryfile1.zip › Molecular docking/S100A12.txt]

Selection	Association Name	Association Type	Significance
S100A12	wei ling cai	Traditional chinese medicine	0.0015859662343217157
S100A12	wu zhu yu	Traditional chinese medicine	0.008095074620632822
S100A12	ji shi teng	Traditional chinese medicine	0.008548360100013142
S100A12	hai li xiang	Traditional chinese medicine	0.00902339411485445
S100A12	qing hua jiao	Traditional chinese medicine	0.012379927856576805
S100A12	mu bie zi	Traditional chinese medicine	0.026343565211784256
S100A12	gao liang jiang	Traditional chinese medicine	0.046418247971330845
S100A12	ye ju hua	Traditional chinese medicine	0.048715321889598276
S100A12	ai ye	Traditional chinese medicine	0.08122674876818337
S100A12	gao ben	Traditional chinese medicine	0.11508520455823888
S100A12	chuan xiong	Traditional chinese medicine	0.14945265021179907
S100A12	jin wu zei gu	Traditional chinese medicine	0.15058900717329055
S100A12	du zhong	Traditional chinese medicine	0.17678089209041406
S100A12	yuan she xiang	Traditional chinese medicine	0.1918616094712414
S100A12	lu rong	Traditional chinese medicine	0.21369499812427414
S100A12	hai piao xiao	Traditional chinese medicine	0.22107516654670353
S100A12	chi shao	Traditional chinese medicine	0.22652209464323128
S100A12	ge hua	Traditional chinese medicine	0.22755094333662113
S100A12	ge gen	Traditional chinese medicine	0.23973327016384788
S100A12	dai dai hua	Traditional chinese medicine	0.24256478091162412
S100A12	hei zhi ma	Traditional chinese medicine	0.268876416977904
S100A12	lu jiao	Traditional chinese medicine	0.28841624875482763
S100A12	ji xue cao	Traditional chinese medicine	0.30593442060631243
S100A12	huang si yu jin	Traditional chinese medicine	0.3438705385908235
S100A12	jiang huang	Traditional chinese medicine	0.3477281023879145
S100A12	hai shen	Traditional chinese medicine	0.6128302275445763
S100A12	huang qin	Traditional chinese medicine	0.7591480659371358
S100A12	feng mi	Traditional chinese medicine	0.8661089799716178
S100A12	mu ding xiang	Traditional chinese medicine	0.8692154393999776
S100A12	ding xiang	Traditional chinese medicine	0.8873750354807275
S100A12	rou gui	Traditional chinese medicine	1
S100A12	jiang pi	Traditional chinese medicine	1
S100A12	feng du	Traditional chinese medicine	1
S100A12	quan xie	Traditional chinese medicine	1
S100A12	yan jing she	Traditional chinese medicine	1
S100A12	cha shu gen	Traditional chinese medicine	1
S100A12	sheng jiang	Traditional chinese medicine	1
