# Supplementary material for: Systematic analysis of bacterial lipopolysaccharide-related genes and immune cell infiltration characteristics in pediatric septic shock using integrated bioinformatics and machine learning approaches
Source: Front Bioinform. 2026 May 29;6:1729982. doi: 10.3389/fbinf.2026.1729982 (PMC13261020; doi:10.3389/fbinf.2026.1729982)
Supplement: Supplementary file 10 [file Supplementaryfile1.zip › Molecular docking/STAT3.txt]

Selection	Association Name	Association Type	Significance
STAT3	e bu shi cao	Traditional chinese medicine	0.00037253958801435093
STAT3	dan shen	Traditional chinese medicine	0.000941999696958088
STAT3	bai hua dan	Traditional chinese medicine	0.0014174604779278596
STAT3	bai hua she she cao	Traditional chinese medicine	0.0016628889014769404
STAT3	huang si yu jin	Traditional chinese medicine	0.002206078949511696
STAT3	jiang huang	Traditional chinese medicine	0.0022207872114528137
STAT3	huang qin	Traditional chinese medicine	0.0031018111332889874
STAT3	lei gong teng	Traditional chinese medicine	0.0032714469492970714
STAT3	yu zan bang	Traditional chinese medicine	0.0033268238995008293
STAT3	yu zan hua gen	Traditional chinese medicine	0.0033268238995008293
STAT3	hou pu hua	Traditional chinese medicine	0.003447751693137829
STAT3	bai tou weng	Traditional chinese medicine	0.0036273695014022228
STAT3	hou pu	Traditional chinese medicine	0.00363151987347615
STAT3	chong lou	Traditional chinese medicine	0.003792343452561459
STAT3	mao mei	Traditional chinese medicine	0.0038211824090188425
STAT3	mo jia huang qi	Traditional chinese medicine	0.004003407370347022
STAT3	tu mu xiang	Traditional chinese medicine	0.004261629522670775
STAT3	jiao gu lan	Traditional chinese medicine	0.00465674205520863
STAT3	lei wan	Traditional chinese medicine	0.0049902375542152655
STAT3	niu pang gen	Traditional chinese medicine	0.005272482642478545
STAT3	huang lian	Traditional chinese medicine	0.005502940981526862
STAT3	qi ye yi zhi hua	Traditional chinese medicine	0.00560138119326259
STAT3	xiang hei zhong cao zi	Traditional chinese medicine	0.005681984666131241
STAT3	niu bang zi	Traditional chinese medicine	0.005883459056360993
STAT3	wen e shu	Traditional chinese medicine	0.006029376745684554
STAT3	tie xian lian	Traditional chinese medicine	0.006095372928324517
STAT3	xian tao cao	Traditional chinese medicine	0.006095372928324517
STAT3	pian jiang huang	Traditional chinese medicine	0.006130784003025552
STAT3	yu jin	Traditional chinese medicine	0.006130784003025552
STAT3	ge shan xiao	Traditional chinese medicine	0.0062459255725742365
STAT3	zi cao	Traditional chinese medicine	0.006673694199719697
STAT3	shan zhu yu	Traditional chinese medicine	0.006691966836293467
STAT3	yin yang huo	Traditional chinese medicine	0.006743153654996429
STAT3	ye ma zhui	Traditional chinese medicine	0.007161294640067923
STAT3	gua lou	Traditional chinese medicine	0.007224132285054756
STAT3	gua lou pi	Traditional chinese medicine	0.007258646177583713
STAT3	gua lou zi	Traditional chinese medicine	0.007258646177583713
STAT3	bai shu	Traditional chinese medicine	0.007559932230291324
STAT3	song luo	Traditional chinese medicine	0.00764236682656778
STAT3	ren shen	Traditional chinese medicine	0.007803455699252937
STAT3	tian hua fen	Traditional chinese medicine	0.007988353844290476
STAT3	ren shen hua	Traditional chinese medicine	0.008208718148123798
STAT3	ren shen lu	Traditional chinese medicine	0.008211252171668185
STAT3	ren shen ye	Traditional chinese medicine	0.008213786666535437
STAT3	liang mian zhen gen	Traditional chinese medicine	0.008615583813848854
STAT3	yin chen	Traditional chinese medicine	0.008621357244347727
STAT3	chuan mu tong	Traditional chinese medicine	0.009198747801549882
STAT3	da huang	Traditional chinese medicine	0.009390720204032203
STAT3	chi shao	Traditional chinese medicine	0.009946895097122826
STAT3	tian shi li	Traditional chinese medicine	0.009980478518358574
STAT3	chai hu	Traditional chinese medicine	0.010307678350866687
STAT3	guang ling ling xiang	Traditional chinese medicine	0.010764580160211812
STAT3	huang bai	Traditional chinese medicine	0.010986980937014407
STAT3	tou ding yi ke zhu	Traditional chinese medicine	0.011202779168831006
STAT3	lv si yu jin	Traditional chinese medicine	0.01181968101024756
STAT3	dang gui	Traditional chinese medicine	0.011924535981804023
STAT3	li zhi cao	Traditional chinese medicine	0.012289772084799954
STAT3	wa er cao	Traditional chinese medicine	0.012339928732675915
STAT3	gao liang jiang	Traditional chinese medicine	0.012555461563035391
STAT3	gui ding	Traditional chinese medicine	0.01285588805042225
STAT3	wu zhu yu	Traditional chinese medicine	0.01352318130401775
STAT3	dong ling cao	Traditional chinese medicine	0.013639258823876965
STAT3	e shu	Traditional chinese medicine	0.014105959197040272
STAT3	bai shao	Traditional chinese medicine	0.014158222230803721
STAT3	san qi	Traditional chinese medicine	0.014347911693035441
STAT3	fu shen	Traditional chinese medicine	0.014815807150562342
STAT3	san bai cao gen	Traditional chinese medicine	0.015019475112821175
STAT3	san bai cao	Traditional chinese medicine	0.015019475112821175
STAT3	su mu	Traditional chinese medicine	0.01526576843465076
STAT3	bai su zi	Traditional chinese medicine	0.015315041145287655
STAT3	su tou	Traditional chinese medicine	0.015315041145287655
STAT3	bai su geng	Traditional chinese medicine	0.015354569290403432
STAT3	ya dan zi	Traditional chinese medicine	0.015501023418380966
STAT3	gui zhi	Traditional chinese medicine	0.015591185663862013
STAT3	fang feng	Traditional chinese medicine	0.016514406469135854
STAT3	san qi ye	Traditional chinese medicine	0.0165615885708803
STAT3	san qi hua	Traditional chinese medicine	0.0165615885708803
STAT3	fu ling	Traditional chinese medicine	0.0178738433309827
STAT3	mai dong	Traditional chinese medicine	0.018076776398283846
STAT3	ku shen	Traditional chinese medicine	0.018432406926152486
STAT3	ba jiao feng hua	Traditional chinese medicine	0.01873780035570855
STAT3	ba jiao feng	Traditional chinese medicine	0.01873780035570855
STAT3	yan bai cai	Traditional chinese medicine	0.01873780035570855
STAT3	shan ge hua	Traditional chinese medicine	0.01944733539537606
STAT3	sang zhi	Traditional chinese medicine	0.019502959417073015
STAT3	du suan shan ci gu	Traditional chinese medicine	0.01954852544414282
STAT3	sang ye	Traditional chinese medicine	0.019904042835098425
STAT3	bai liang jin	Traditional chinese medicine	0.020361721113234945
STAT3	luo han guo	Traditional chinese medicine	0.02040660815305415
STAT3	fang ji	Traditional chinese medicine	0.021140413597955907
STAT3	shan zhi ma	Traditional chinese medicine	0.022816217048070065
STAT3	ru xiang	Traditional chinese medicine	0.022975795408544036
STAT3	tian ming jing	Traditional chinese medicine	0.02364612438035797
STAT3	tian ming jing	Traditional chinese medicine	0.02364612438035797
STAT3	di dan cao	Traditional chinese medicine	0.02364612438035797
STAT3	ye ju hua	Traditional chinese medicine	0.024237866454039938
STAT3	rou cong rong	Traditional chinese medicine	0.02434634902477081
STAT3	ban zhi lian	Traditional chinese medicine	0.025547143142791787
STAT3	xi hong hua	Traditional chinese medicine	0.026245118689549617
STAT3	he shi	Traditional chinese medicine	0.02695725797728575
STAT3	ban wu	Traditional chinese medicine	0.02695725797728575
STAT3	zao jia zi	Traditional chinese medicine	0.027278611565011428
STAT3	da zao jia	Traditional chinese medicine	0.027508638998230674
STAT3	zao jiao ci	Traditional chinese medicine	0.02796976350220215
STAT3	sang shen	Traditional chinese medicine	0.029815583709065833
STAT3	sang bai pi	Traditional chinese medicine	0.029961943235768156
STAT3	bai zhi	Traditional chinese medicine	0.030260997779589856
STAT3	huo shan shi hu	Traditional chinese medicine	0.030296943816578586
STAT3	long kui	Traditional chinese medicine	0.030451864686744573
STAT3	fan xie ye	Traditional chinese medicine	0.031002166610446007
STAT3	ji xue cao	Traditional chinese medicine	0.03193569563856061
STAT3	gang mei gen	Traditional chinese medicine	0.03371591714083455
STAT3	huang hua xuan cao gen	Traditional chinese medicine	0.03371591714083455
STAT3	ling zhi	Traditional chinese medicine	0.0340791280001932
STAT3	gui yu jin	Traditional chinese medicine	0.03629340258031184
STAT3	gui e shu	Traditional chinese medicine	0.03629340258031184
STAT3	zi su	Traditional chinese medicine	0.036331249672280345
STAT3	gan cao	Traditional chinese medicine	0.037995288745309004
STAT3	nan tu si zi	Traditional chinese medicine	0.038024950684267596
STAT3	xiang fu	Traditional chinese medicine	0.03822502047174624
STAT3	ji shi teng	Traditional chinese medicine	0.03889471985699256
STAT3	hong hua	Traditional chinese medicine	0.03895117215168321
STAT3	bai qu cai	Traditional chinese medicine	0.03921421916072847
STAT3	bai man tuo luo zi	Traditional chinese medicine	0.03947782165419136
STAT3	yang jin hua	Traditional chinese medicine	0.039726855415722906
STAT3	she mei	Traditional chinese medicine	0.039767164879020746
STAT3	ze xie	Traditional chinese medicine	0.039976279466810816
STAT3	yu mei ren hua	Traditional chinese medicine	0.040476301252659885
STAT3	peng qi ju	Traditional chinese medicine	0.04064229512551271
STAT3	gan jiang	Traditional chinese medicine	0.041438508182283035
STAT3	wu wei zi	Traditional chinese medicine	0.043165451450198726
STAT3	ba jiao lian	Traditional chinese medicine	0.04505855560141926
STAT3	cha shu gen	Traditional chinese medicine	0.04543120558310102
STAT3	bai guo	Traditional chinese medicine	0.04543980363301807
STAT3	mo yao	Traditional chinese medicine	0.04546047498096977
STAT3	ying xing ye	Traditional chinese medicine	0.045785408275717365
STAT3	guang guo gan cao	Traditional chinese medicine	0.045910438167497195
STAT3	da xue teng	Traditional chinese medicine	0.04594999627461664
STAT3	huang jing	Traditional chinese medicine	0.04608139517713605
STAT3	ting li zi	Traditional chinese medicine	0.04684418890323812
STAT3	bai jiang cao	Traditional chinese medicine	0.047741143180445506
STAT3	gan song	Traditional chinese medicine	0.0486408688400343
STAT3	shi ye gan song	Traditional chinese medicine	0.0486408688400343
STAT3	ba li ma	Traditional chinese medicine	0.04954337565663351
STAT3	nao yang hua	Traditional chinese medicine	0.050448673445907026
STAT3	jiang pi	Traditional chinese medicine	0.05047729747222449
STAT3	san ke zhen	Traditional chinese medicine	0.05054757544488824
STAT3	sheng jiang	Traditional chinese medicine	0.050800134263435784
STAT3	xi ye chong wei zi	Traditional chinese medicine	0.05135677206475587
STAT3	chui pen cao	Traditional chinese medicine	0.053181411426191295
STAT3	yan hu suo	Traditional chinese medicine	0.054316842246167577
STAT3	ju geng	Traditional chinese medicine	0.05568046109708989
STAT3	chen pi	Traditional chinese medicine	0.05593243092681973
STAT3	hua xi xin	Traditional chinese medicine	0.057792722358832774
STAT3	gou teng	Traditional chinese medicine	0.059568171815624904
STAT3	fu zi	Traditional chinese medicine	0.05965734403020457
STAT3	gu sui bu	Traditional chinese medicine	0.05965734403020457
STAT3	mu dan pi	Traditional chinese medicine	0.06103660989520573
STAT3	gu ya	Traditional chinese medicine	0.06371801165746276
STAT3	zhi zhu xiang	Traditional chinese medicine	0.06411542799402979
STAT3	hei dou	Traditional chinese medicine	0.06848560096946747
STAT3	yang shen ye	Traditional chinese medicine	0.06995730776092163
STAT3	xi yang shen	Traditional chinese medicine	0.07068263005507873
STAT3	jiang hua gen	Traditional chinese medicine	0.07109174046924885
STAT3	bu gu zhi	Traditional chinese medicine	0.07371075888017455
STAT3	lian qiao	Traditional chinese medicine	0.07508899448238128
STAT3	ren dong teng	Traditional chinese medicine	0.07681518734923361
STAT3	qin pi	Traditional chinese medicine	0.0789558321409926
STAT3	ju bai	Traditional chinese medicine	0.0790660928847632
STAT3	ju ye	Traditional chinese medicine	0.07917726986259889
STAT3	ju he	Traditional chinese medicine	0.07917726986259889
STAT3	qing pi	Traditional chinese medicine	0.0821019166268766
STAT3	qing xiang zi	Traditional chinese medicine	0.08296232583402685
STAT3	da fu pi	Traditional chinese medicine	0.08723977794561741
STAT3	huo xiang	Traditional chinese medicine	0.08804167593502746
STAT3	chao xian yin yang huo	Traditional chinese medicine	0.090095872814655
STAT3	tian ma	Traditional chinese medicine	0.0904551704145967
STAT3	huai jiao	Traditional chinese medicine	0.09367109826416475
STAT3	huai zhi	Traditional chinese medicine	0.09367109826416475
STAT3	bei dou gen	Traditional chinese medicine	0.09633667771481183
STAT3	bie jia jiao	Traditional chinese medicine	0.09637528922861566
STAT3	bie tou	Traditional chinese medicine	0.09671582328695146
STAT3	nan she teng guo	Traditional chinese medicine	0.09738834309945582
STAT3	nan she teng	Traditional chinese medicine	0.09844333521137771
STAT3	zhi ju zi	Traditional chinese medicine	0.09950166620190107
STAT3	wu yao	Traditional chinese medicine	0.09950166620190107
STAT3	shui niu jiao	Traditional chinese medicine	0.1009802886635739
STAT3	ban xia	Traditional chinese medicine	0.10154274663585026
STAT3	huai hua	Traditional chinese medicine	0.10259169329261959
STAT3	qiang huo	Traditional chinese medicine	0.10376862383684408
STAT3	ai ye	Traditional chinese medicine	0.10470528347536001
STAT3	cang er zi	Traditional chinese medicine	0.10576998838118684
STAT3	feng du	Traditional chinese medicine	0.1065260614957637
STAT3	shang lu	Traditional chinese medicine	0.10700450364427967
STAT3	zhe bei mu	Traditional chinese medicine	0.10700450364427967
STAT3	qian li xiang	Traditional chinese medicine	0.10808998952752338
STAT3	fan lv	Traditional chinese medicine	0.10808998952752338
STAT3	pan yang jiao	Traditional chinese medicine	0.11136720195566871
STAT3	xin jiang xue lian hua	Traditional chinese medicine	0.11136720195566871
STAT3	tong guan teng	Traditional chinese medicine	0.11801617711163293
STAT3	pu gong ying	Traditional chinese medicine	0.11801617711163293
STAT3	tian gua hua	Traditional chinese medicine	0.11882107441218805
STAT3	tian gua zi	Traditional chinese medicine	0.11882107441218805
STAT3	tian gua di	Traditional chinese medicine	0.11911429835810412
STAT3	zhong jie feng	Traditional chinese medicine	0.12026089811540085
STAT3	sha ji	Traditional chinese medicine	0.1287731540676819
STAT3	ge hua	Traditional chinese medicine	0.12922333409220885
STAT3	xi wu wei zi	Traditional chinese medicine	0.13520676477170404
STAT3	ge gen	Traditional chinese medicine	0.13727676263759786
STAT3	xiang chun zi	Traditional chinese medicine	0.13756193511914105
STAT3	xiang chun bai pi	Traditional chinese medicine	0.1387452126001068
STAT3	he geng	Traditional chinese medicine	0.1391651133387419
STAT3	he ye ti	Traditional chinese medicine	0.1391651133387419
STAT3	lian xu	Traditional chinese medicine	0.1391651133387419
STAT3	shi lian zi	Traditional chinese medicine	0.1391651133387419
STAT3	lian yi	Traditional chinese medicine	0.13940242792884217
STAT3	ou jie	Traditional chinese medicine	0.13940242792884217
STAT3	lian fang	Traditional chinese medicine	0.14035452778846635
STAT3	hong shen	Traditional chinese medicine	0.1408764035276979
STAT3	he ye	Traditional chinese medicine	0.14275481154962075
STAT3	he hua	Traditional chinese medicine	0.142996425397398
STAT3	shi chun	Traditional chinese medicine	0.14492649496779575
STAT3	lian zi xin	Traditional chinese medicine	0.14591852645035497
STAT3	ou	Traditional chinese medicine	0.1461639422594488
STAT3	rou gui	Traditional chinese medicine	0.1465387136022925
STAT3	qian hu	Traditional chinese medicine	0.14713574814799088
STAT3	feng mi	Traditional chinese medicine	0.14740684448128868
STAT3	dong chong xia cao	Traditional chinese medicine	0.14820786186902118
STAT3	xin jiang zi cao	Traditional chinese medicine	0.1483499405417697
STAT3	fu xiong	Traditional chinese medicine	0.14875214514969448
STAT3	ji li	Traditional chinese medicine	0.14961034103424117
STAT3	gao ben	Traditional chinese medicine	0.15969497150327625
STAT3	bie jia	Traditional chinese medicine	0.1605909734143327
STAT3	zhu jie shen ye	Traditional chinese medicine	0.16832175895718698
STAT3	kuan dong hua	Traditional chinese medicine	0.17089208534078035
STAT3	tang gu te da huang	Traditional chinese medicine	0.17608335832677702
STAT3	jin yin hua	Traditional chinese medicine	0.17647137718731856
STAT3	zhu jie shen	Traditional chinese medicine	0.17739181685794211
STAT3	tu niu xi	Traditional chinese medicine	0.17739181685794211
STAT3	dao kou cao	Traditional chinese medicine	0.17739181685794211
STAT3	yuan can e	Traditional chinese medicine	0.18164670792832702
STAT3	can sha	Traditional chinese medicine	0.18164670792832702
STAT3	gan sui	Traditional chinese medicine	0.18266870379234249
STAT3	lian zi	Traditional chinese medicine	0.1854017520307037
STAT3	wu hua guo	Traditional chinese medicine	0.18600180864007448
STAT3	ma ti da huang	Traditional chinese medicine	0.18667203969955956
STAT3	mu xiang	Traditional chinese medicine	0.18748532936921145
STAT3	teng huang	Traditional chinese medicine	0.18801527372625432
STAT3	ci li zi	Traditional chinese medicine	0.19343260739824444
STAT3	lang du	Traditional chinese medicine	0.19479812621099732
STAT3	chan su	Traditional chinese medicine	0.2003054650729028
STAT3	yi mu cao hua	Traditional chinese medicine	0.20308653941167487
STAT3	jin she tui ke	Traditional chinese medicine	0.20448399006927281
STAT3	di yu	Traditional chinese medicine	0.20448399006927281
STAT3	chong wei zi	Traditional chinese medicine	0.20870421196030722
STAT3	yi mu cao	Traditional chinese medicine	0.2101203030454448
STAT3	yuan she xiang	Traditional chinese medicine	0.2132625270998302
STAT3	yang mei	Traditional chinese medicine	0.21439688407589202
STAT3	ba ji tian	Traditional chinese medicine	0.21439688407589202
STAT3	zhi mu	Traditional chinese medicine	0.22016573621876726
STAT3	xiao hui xiang	Traditional chinese medicine	0.2217475070390408
STAT3	chuan xiong	Traditional chinese medicine	0.22332661802085663
STAT3	ju hua ye	Traditional chinese medicine	0.22613880847744894
STAT3	zhi zi hua	Traditional chinese medicine	0.23193681469046987
STAT3	xi shu pi	Traditional chinese medicine	0.23794151571599137
STAT3	xi shu gen	Traditional chinese medicine	0.23794151571599137
STAT3	xi shu guo	Traditional chinese medicine	0.23945531735057662
STAT3	mei gui hua	Traditional chinese medicine	0.2424982128231916
STAT3	qian cao	Traditional chinese medicine	0.24710109132129546
STAT3	huo ma ren	Traditional chinese medicine	0.2607394682413044
STAT3	qing feng teng	Traditional chinese medicine	0.2675942252836361
STAT3	sheng di huang	Traditional chinese medicine	0.26961888952547974
STAT3	chou chun pi	Traditional chinese medicine	0.2708278728106399
STAT3	feng yan jia	Traditional chinese medicine	0.2708278728106399
STAT3	shi liu hua	Traditional chinese medicine	0.27095509213073027
STAT3	ju hua	Traditional chinese medicine	0.2715590675707063
STAT3	niu zhi	Traditional chinese medicine	0.27758534795830003
STAT3	zao bin lang	Traditional chinese medicine	0.27847345865443807
STAT3	bai zi ren	Traditional chinese medicine	0.2790088793343182
STAT3	shi liu pi	Traditional chinese medicine	0.2791142109134714
STAT3	bin lang	Traditional chinese medicine	0.28138926450565505
STAT3	ku gua	Traditional chinese medicine	0.2920312109109866
STAT3	ma chi xian	Traditional chinese medicine	0.29640681224899734
STAT3	xiang cong bai	Traditional chinese medicine	0.2975062997742283
STAT3	di huang	Traditional chinese medicine	0.30271767108215414
STAT3	gou qi zi	Traditional chinese medicine	0.30348978734571064
STAT3	hu jiao	Traditional chinese medicine	0.30614767444857016
STAT3	wen jing	Traditional chinese medicine	0.31671577180813615
STAT3	hu lu ba	Traditional chinese medicine	0.32004658180338186
STAT3	shi liu zi	Traditional chinese medicine	0.3251321953470049
STAT3	xiao cao	Traditional chinese medicine	0.32750545852379354
STAT3	jiao mu	Traditional chinese medicine	0.3348244255894009
STAT3	yuan zhi	Traditional chinese medicine	0.3348244255894009
STAT3	hua jiao	Traditional chinese medicine	0.3366701379384781
STAT3	mu hu die	Traditional chinese medicine	0.37696040809894105
STAT3	gan qi	Traditional chinese medicine	0.3972203041983945
STAT3	cang shu	Traditional chinese medicine	0.3972203041983945
STAT3	li zhi he	Traditional chinese medicine	0.3982366716339823
STAT3	shang zhi zi	Traditional chinese medicine	0.3992861525764064
STAT3	ma qian zi	Traditional chinese medicine	0.42466043996914565
STAT3	zhi zi	Traditional chinese medicine	0.4311764131257039
STAT3	du zhong ye	Traditional chinese medicine	0.43555965138515657
STAT3	dai dai hua	Traditional chinese medicine	0.4422923118020412
STAT3	xia ku cao	Traditional chinese medicine	0.4694645243574105
STAT3	hai zao	Traditional chinese medicine	0.5667152015136321
STAT3	dang shen	Traditional chinese medicine	0.5858999868224402
STAT3	dong gu	Traditional chinese medicine	0.6197215856018988
STAT3	yu xing cao	Traditional chinese medicine	0.6284212050322773
STAT3	feng ru	Traditional chinese medicine	0.657466764320557
STAT3	bai he	Traditional chinese medicine	0.6611899469195722
STAT3	mi hou tao gen	Traditional chinese medicine	0.754597727170042
STAT3	la jiao	Traditional chinese medicine	0.9226267886927935
STAT3	yun zhi	Traditional chinese medicine	0.9226804902321188
STAT3	hua shu pi	Traditional chinese medicine	0.9475142565616241
STAT3	ju ju	Traditional chinese medicine	0.9650239621905543
STAT3	fan shi liu ye	Traditional chinese medicine	1
STAT3	du zhong	Traditional chinese medicine	1
STAT3	mei hua	Traditional chinese medicine	1
STAT3	pi jiu hua	Traditional chinese medicine	1
STAT3	you hua	Traditional chinese medicine	1
STAT3	kun bu	Traditional chinese medicine	1
STAT3	luo xuan zao	Traditional chinese medicine	1
STAT3	fan shi liu	Traditional chinese medicine	1
STAT3	wu mei	Traditional chinese medicine	1
STAT3	hei zhi ma	Traditional chinese medicine	1
STAT3	mang guo he	Traditional chinese medicine	1
STAT3	ka fei dou	Traditional chinese medicine	1
STAT3	chi dou	Traditional chinese medicine	1
STAT3	lai fu zi	Traditional chinese medicine	1
STAT3	yue zhi shi	Traditional chinese medicine	1
STAT3	tian cheng pi	Traditional chinese medicine	1
STAT3	you pi ju hong	Traditional chinese medicine	1
STAT3	ning meng	Traditional chinese medicine	1
STAT3	he tao ren	Traditional chinese medicine	1
STAT3	fen xin mu	Traditional chinese medicine	1
STAT3	ying su ke	Traditional chinese medicine	1
STAT3	he zi	Traditional chinese medicine	1
